# Supplementary material for: Identification of microRNAs involved in pathways which characterize the expression subtypes of NSCLC
Source: Mol Oncol. 2019 Sep 22;13(12):2604–15. doi: 10.1002/1878-0261.12571 (PMC6887593; doi:10.1002/1878-0261.12571)
Supplement: Supplementary file 4 — Table S1 . Dunn test was utilized to identify expression subtype‐specific microRNAs in Oslo Cohort and TCGA. [file MOL2-13-2604-s004.xlsx]

## Sheet: Sheet1
Oslo cohort Adenocarcinomas	PI - PP (p-val)	PI - TRU (p-val)	PP - TRU (p-val)	PI median	PP median	TRU median		TCGA cohort LUAD	PI - PP (p-val)	PI - TRU (p-val)	PP - TRU (p-val)	PI-normal (p-val)	PI median	PP median	TRU median	Normal median
MIMAT0000433	4.37e-06	0.044101	0.000163622	0.503	-0.343	0.209		MIMAT0000433	5.42e-06	0.00205463	0.0185709	5.95192e-05	6.76854	6.0369	6.31	5.91	PI high
MIMAT0000434	5.86e-05	0.0661201	0.00108295	3.858	2.606	3.415		MIMAT0000434	0.000173354	0.000822754	0.173487	6.23923e-23	11.249	10.6282	10.81	8.45	PI high
MIMAT0000646	7.94e-08	0.000283635	0.00156505	0.971	-0.323	0.154		MIMAT0000646	3.8e-08	0.000874923	0.00184264	2.08664e-08	8.97037	8.0958	8.53	7.73	PI high
												PP-normal (p-val)
MIMAT0000432	0.025795	0.444695	0.00116977	4.229	4.774	4.09		MIMAT0000432	1.28e-11	0.000218221	4.11e-05	1.18064e-27	9.28363	10.2426	9.65	7.94	PP high
MIMAT0000617	0.000141924	0.895164	1.79e-05	3.402	4.156	3.402		MIMAT0000617	6.54e-12	5.68e-05	7.98e-05	3.56862e-14	12.9088	13.6969	13.24	12.25	PP high
MIMAT0000099	0.0121522	0.00127294	3.55e-09	0.806	0.096	1.255		MIMAT0000099	0.00402734	6.25e-11	1.3e-16	5.0685e-15	13.1632	12.7064	13.65	14.29	PP low
MIMAT0000278	6.17e-07	0.121285	3.07e-06	-0.209	-1.793	-0.472		MIMAT0000278	1.57e-14	0.602244	1.66e-14	3.26826e-11	8.13434	7.2667	8.1	8.23	PP low
MIMAT0001635	0.00138828	0.955383	0.000296855	-3.199	-4.865	-3.251		MIMAT0001635	9.38e-08	0.257276	1.94e-06	0.000411197	6.35049	5.1745	6.1	6.48	PP low
MIMAT0002809	0.000307579	0.983219	3.21e-05	1.815	0.828	1.704		MIMAT0002809	1.49e-07	0.914965	1.38e-07	0.0091902	10.0632	9.3766	10.03	10.11	PP low
MIMAT0003266	0.0101425	0.0312981	5.26e-07	-5.368	-10.343	-4.581		MIMAT0003266	0.000132538	0.000332905	6.34e-12	6.5674e-16	3.68727	3.1751	4.08	5	PP low
MIMAT0004568	3.94e-06	0.452313	2.9e-06	-2.428	-4.617	-2.774		MIMAT0004568	4.58e-08	0.0240865	7.29e-05	1.77075e-16	2.1228	1.3518	1.79	3.02	PP low
MIMAT0004597	0.00105671	0.0803808	4.61e-08	0.505	-0.457	0.602		MIMAT0004597	9.75e-05	2.33e-07	1.87e-16	4.28612e-27	9.6177	9.347	9.96	10.62	PP low
												TRU-normal (p-val)
MIMAT0000258	0.437419	0.00864473	0.00146704	-1.943	-2.214	-1.526		MIMAT0000258	0.0153437	6.97e-09	0.026624	4.01746e-05	5.37059	5.6952	6.01	5.41	TRU high
MIMAT0000418	0.490465	0.0101403	0.00256493	3.529	3.468	3.834		MIMAT0000418	0.621402	0.000448279	0.000439161	0.050467	10.1662	10.1132	10.43	10.22	TRU high
MIMAT0000692	0.0595969	0.0279756	2.87e-05	1.281	1.086	1.534		MIMAT0000692	0.142882	4.99e-06	2.84e-07	1.49319e-11	12.3082	12.2387	12.68	11.88	TRU high
MIMAT0000758	0.89316	0.000304118	0.000248017	-0.85	-1.123	0.452		MIMAT0000758	0.650776	3.94e-17	1.01e-10	2.0091e-29	4.79238	5.077	6.3	2.78	TRU high
MIMAT0002871	0.292292	0.00360463	0.000140663	-3	-3.091	-2.48		MIMAT0002871	0.0649569	0.0221674	0.00026436	3.26989e-05	7.41568	6.9885	7.53	6.74	TRU high
MIMAT0003150	0.0234215	0.0218267	2.04e-06	-4.153	-4.656	-3.633		MIMAT0003150	0.125932	8.97e-05	3.13e-06	1.95474e-13	4.25227	4.1203	4.69	3.6	TRU high
MIMAT0003338	0.569281	0.00623914	0.00254148	-0.937	-1.168	-0.507		MIMAT0003338	0.743679	2.93e-05	0.000110553	1.8776e-07	5.23309	5.1739	5.73	4.87	TRU high
MIMAT0004673	0.131971	1.59e-06	7.73e-10	-1.669	-2.034	-1.04		MIMAT0004673	0.104533	2.46e-05	5.31e-07	2.25732e-08	4.45392	3.9782	4.8	3.7	TRU high
MIMAT0004775	0.321578	0.000683543	2.78e-05	-2.724	-2.913	-2.221		MIMAT0004775	0.587345	3.24e-06	0.000906827	0.00892564	3.14892	3.1339	3.51	3.19	TRU high
Oslo cohort Squamous cell carcinomas	Basal - Classical (p-val)	Basal - Primitive (p-val)	Basal - Secretory (p-val)	Classical - Primitive (p-val)	Classical - Secretory (p-val)	Primitive - Secretory (p-val)	Basal (median)	Classical (median)	Primitive (median)	Secretory (median)		TCGA cohort LUSC	Basal - Classical (p-val)	Basal - Primitive (p-val)	Basal - Secretory (p-val)	Classical - Primitive (p-val)	Classical - Secretory (p-val)	Primitive - Secretory (p-val)	Basal-Normal (p-val)	Basal (median)	Classical (median)	Primitive (median)	Secretory (median)	Normal (median)
MIMAT0000089	0.0879141	0.135374	1.65037e-05	0.498567	0.00292901	0.298538	-1.69908	-3.20358	-4.02108	-6.07696		MIMAT0000089	0.000554266	0.000396647	0.000696632	0.540565	0.546115	0.827135	1.47434e-23	4.50285	3.47421	3.21558	3.30731	0.704874	B high
MIMAT0000281	0.0418288	0.906992	0.00106075	0.210338	6.87474e-09	0.0636829	-1.99108	-0.375783	-2.14543	-4.47417		MIMAT0000281	1.76736e-05	0.0244245	2.497e-05	1.02314e-08	2.82968e-16	0.141031	1.06009e-27	6.87114	7.68656	6.00324	5.5748	4.2161	C high
MIMAT0000450	0.00766471	0.121122	0.0010116	0.00280059	3.28335e-10	0.586617	-2.94557	-1.40284	-5.04806	-6.28656		MIMAT0000450	0.00468629	0.17452	0.000100437	0.000370544	2.52053e-11	0.031241	1.39731e-27	7.37281	7.96808	6.97516	6.25788	4.37866	C high
MIMAT0000764	0.0299421	0.941464	1	0.193756	0.0248315	0.990867	-7.90684	-7.20661	-8.07353	-8.03637		MIMAT0000764	0.000427965	0.88455	0.354883	0.00332857	3.08181e-05	0.469107	6.46506e-09	5.30902	5.78148	5.25373	5.14107	4.8189	C high
MIMAT0004987	0.0187419	0.188124	0.125326	0.0129304	9.16575e-05	0.726983	-7.53396	-6.29837	-8.63558	-8.46018		MIMAT0004987	4.71239e-09	0.348774	4.06413e-06	2.57316e-08	1.84337e-23	0.00272916	1.32608e-36	6.69126	7.82321	5.85532	4.89303	1.29441	C high
MIMAT0009197	0.0278686	0.102566	0.00120877	0.00475765	6.7317e-09	0.661489	-3.83307	-2.32813	-7.19448	-7.54915		MIMAT0009197	0.0158252	0.734163	3.05425e-05	0.0253303	7.64225e-11	0.00163929	1.03652e-13	2.8816	3.18802	2.67199	2.04561	0.352823	C high
MIMAT0000226	0.571654	0.0634491	0.00324516	0.0863282	0.000377007	0.000312563	-4.58575	-4.3709	-1.01968	-7.38421		MIMAT0000226	0.670317	0.000138382	0.875685	0.000164156	0.750189	0.000168976	1.61843e-22	4.82304	5.05778	6.81012	4.77683	1.2845	P high
MIMAT0000680	0.0591337	0.020596	0.196815	0.144013	0.00504631	0.00302458	1.80944	2.29044	3.1233	1.37871		MIMAT0000680	8.59786e-05	3.3251e-09	0.900147	0.00146759	0.000885031	6.2492e-08	1.53756e-14	8.05004	8.48019	8.96675	8.06655	7.58689	P high
MIMAT0001412	0.260249	0.130131	0.0574291	0.289859	0.00324984	0.00835287	-4.35442	-3.7745	-2.58646	-5.70515		MIMAT0001412	0.169235	3.7904e-05	0.851562	0.0017431	0.28339	0.000247411	0.000337845	0.88983	1.00578	1.49389	0.848136	0.848972	P high
MIMAT0000077	0.224905	0.0153458	0.0854964	0.0521556	0.00546261	0.00132136	3.85503	3.63277	2.74034	4.20936		MIMAT0000077	0.230006	0.000130037	0.520665	0.00295946	0.671429	0.00227716	2.08792e-13	16.5963	16.5209	16.0933	16.5586	16.9745	P low
MIMAT0000437	0.169513	0.0288511	0.124134	0.108255	0.0063493	0.0044437	1.93697	1.58296	0.612316	2.56263		MIMAT0000437	0.00528642	7.72921e-06	0.362184	0.0113571	0.11486	0.000663715	2.49567e-18	10.5878	10.3203	9.88302	10.5226	11.4849	P low
MIMAT0004550	0.0694282	0.417068	0.0713566	0.926001	0.000182913	0.0876155	-5.15716	-5.96523	-5.86882	-3.95735		MIMAT0004550	0.101619	0.804725	0.00599656	0.108138	7.95527e-06	0.0363907	4.32373e-09	4.58176	4.31797	4.63054	5.07312	7.13472	S high
MIMAT0000266	0.151659	0.0338595	4.10247e-07	0.00296938	2.83701e-12	0.353807	5.34663	5.93732	2.09619	-0.609651		MIMAT0000266	0.167401	0.0851748	2.56589e-08	0.00454176	2.59548e-12	0.00314074	1.12354e-06	13.8137	14.0988	12.7854	11.8513	6.17814	S low
MIMAT0000267	0.165531	0.467408	0.00216855	0.139573	5.52275e-07	0.225633	2.21324	2.66179	1.89178	1.02259		MIMAT0000267	0.0383006	0.77655	0.000417868	0.0481112	1.66022e-08	0.0067714	1.32407e-08	10.9013	11.2557	10.9049	9.95717	6.20177	s low
MIMAT0000318	0.70993	0.867187	0.000210234	0.84756	1.34216e-05	0.00676828	2.3045	2.44568	2.87555	-1.40714		MIMAT0000318	0.897235	0.792643	9.44021e-05	0.695359	4.47184e-05	9.49087e-05	0.00147868	9.54074	9.56813	9.49101	8.76201	8.18316	S low
MIMAT0000432	0.281426	0.257629	0.00483603	0.561915	1.53522e-05	0.00376798	3.84662	4.21861	4.74676	1.96537		MIMAT0000432	0.00215295	0.358577	0.0294496	0.105359	4.03113e-07	0.01022	1.44153e-07	9.98162	10.4739	10.1245	9.5345	8.12688	S low
MIMAT0000617	0.943364	0.923677	0.000730926	1	4.16409e-05	0.0434458	3.17137	3.35324	3.47648	0.334733		MIMAT0000617	0.0597524	0.334384	0.0193965	0.623691	3.95387e-05	0.00466492	8.00796e-07	13.459	13.7021	13.6254	13.0768	12.1075	S low
MIMAT0000682	0.975453	0.382077	0.000814149	0.441113	0.000401541	0.00313046	0.18663	0.37528	1.21065	-2.71409		MIMAT0000682	1	0.878775	0.000200119	1	0.000343817	0.000997514	0.00034124	8.27841	8.27629	8.18924	7.47561	6.70353	S low
MIMAT0001080	0.467921	0.422085	5.27201e-05	0.51217	1.8705e-07	0.000563233	-4.01267	-3.46886	-2.3069	-7.99742		MIMAT0001080	0.00358282	0.0172677	0.0322161	0.864253	2.70147e-06	8.71749e-05	4.37313e-09	7.96847	8.60931	8.46545	7.04152	3.43572	S low
MIMAT0001536	0.572886	0.323333	0.00069367	0.392188	2.72198e-05	0.00123989	-0.0187221	0.409989	1.24325	-3.26		MIMAT0001536	0.443794	0.696483	0.000133086	0.39949	0.000487808	0.00027359	0.00069721	7.11662	6.96841	7.01528	6.25552	5.47573	S low
