# Supplementary material for: Identification of microRNAs involved in pathways which characterize the expression subtypes of NSCLC
Source: Mol Oncol. 2019 Sep 22;13(12):2604–15. doi: 10.1002/1878-0261.12571 (PMC6887593; doi:10.1002/1878-0261.12571)
Supplement: Supplementary file 5 — Table S2 . Shows the hallmark gene sets associated with subtype‐specific microRNAs. [file MOL2-13-2604-s005.xlsx]

## Sheet: Sheet1
Oslo Cohort Adenocarcinomas						TCGA LUAD						Oslo Cohort Squamous cell carcinomas						TCGA LUSC
Hallmark gene set	MiR	pval	qval	rho		Hallmark gene set	MiR	pval	qval	rho		Hallmark gene set	MiR	pval	qval	rho		Hallmark gene set	MiR	pval	qval	rho
e2f_targets	MIMAT0000099	9.27802e-07	0.00111336	-0.415449		g2m_checkpoint	MIMAT0000099	4.59594e-16	5.51513e-13	-0.370723		kras_signaling_up	MIMAT0000077	0	0	0.575517		estrogen_response_early	MIMAT0000077	0	0	0.425837
g2m_checkpoint	MIMAT0000099	3.22209e-07	0.000386651	-0.431352		glycolysis	MIMAT0000099	9.25601e-16	1.11072e-12	-0.367798		apoptosis	MIMAT0000077	9.9688e-11	1.04672e-07	0.562459		coagulation	MIMAT0000077	0	0	0.436911
mitotic_spindle	MIMAT0000099	2.75006e-06	0.00330008	-0.398267		e2f_targets	MIMAT0000099	2.07862e-15	2.49435e-12	-0.364143		coagulation	MIMAT0000077	8.05032e-10	8.45284e-07	0.549634		apoptosis	MIMAT0000077	1.79179e-15	1.88137e-12	0.409074
myc_targets_v2	MIMAT0000099	1.06221e-05	0.0127466	-0.375554		myc_targets_v2	MIMAT0000099	2.08542e-14	2.5025e-11	-0.352558		complement	MIMAT0000077	1.69293e-09	1.77758e-06	0.542461		apical_junction	MIMAT0000077	5.6108e-14	5.89135e-11	0.395441
spermatogenesis	MIMAT0000099	4.9121e-09	5.89452e-06	-0.487193		unfolded_protein_response	MIMAT0000099	1.02121e-13	1.22545e-10	-0.343845		uv_response_dn	MIMAT0000077	3.05541e-09	3.20818e-06	0.536011		myogenesis	MIMAT0000077	3.12275e-13	3.27889e-10	0.385525
dna_repair	MIMAT0000252	1.29133e-09	1.54959e-06	0.502366		mtorc1_signaling	MIMAT0000099	9.13758e-12	1.09651e-08	-0.316828		tgf_beta_signaling	MIMAT0000077	4.15817e-09	4.36608e-06	0.532425		angiogenesis	MIMAT0000077	2.29703e-12	2.41188e-09	0.372618
e2f_targets	MIMAT0000258	2.76749e-05	0.0332099	-0.358429		bile_acid_metabolism	MIMAT0000099	1.6956e-10	2.03472e-07	0.297511		epithelial_mesenchymal_transition	MIMAT0000077	8.66016e-09	9.09317e-06	0.523381		il2_stat5_signaling	MIMAT0000077	1.93894e-11	2.03589e-08	0.357642
g2m_checkpoint	MIMAT0000258	1.89952e-05	0.0227942	-0.36527		mitotic_spindle	MIMAT0000099	2.5915e-09	3.10979e-06	-0.278087		spermatogenesis	MIMAT0000077	1.49114e-08	1.5657e-05	-0.516291		tgf_beta_signaling	MIMAT0000077	2.07797e-11	2.18186e-08	0.357138
spermatogenesis	MIMAT0000258	2.51451e-06	0.00301741	-0.399717		myc_targets_v1	MIMAT0000099	1.04993e-08	1.25991e-05	-0.267519		inflammatory_response	MIMAT0000077	1.65343e-08	1.73611e-05	0.514911		estrogen_response_late	MIMAT0000077	2.21191e-11	2.32251e-08	0.356683
apical_junction	MIMAT0000278	2.23924e-10	2.68709e-07	0.519006		dna_repair	MIMAT0000099	1.23504e-08	1.48205e-05	-0.266264		apical_junction	MIMAT0000077	3.55752e-08	3.7354e-05	0.504374		p53_pathway	MIMAT0000077	2.27745e-11	2.39132e-08	0.356469
apical_surface	MIMAT0000278	4.23364e-06	0.00508037	0.391186		spermatogenesis	MIMAT0000099	2.25256e-08	2.70307e-05	-0.261561		il2_stat5_signaling	MIMAT0000077	6.80102e-08	7.14107e-05	0.495088		complement	MIMAT0000077	2.9251e-11	3.07136e-08	0.354634
apoptosis	MIMAT0000278	1.18587e-07	0.000142304	0.445701		kras_signaling_up	MIMAT0000099	1.9222e-07	0.000230664	0.244004		myc_targets_v2	MIMAT0000077	1.89222e-07	0.000198683	-0.479779		xenobiotic_metabolism	MIMAT0000077	4.2542e-11	4.46691e-08	0.351861
notch_signaling	MIMAT0000278	6.35627e-07	0.000762752	0.421225		kras_signaling_dn	MIMAT0000099	5.86263e-07	0.000703515	0.234333		tnfa_signaling_via_nfkb	MIMAT0000077	2.13447e-07	0.000224119	0.477926		epithelial_mesenchymal_transition	MIMAT0000077	6.7748e-11	7.11354e-08	0.348373
p53_pathway	MIMAT0000278	2.68008e-07	0.000321609	0.434045		allograft_rejection	MIMAT0000099	6.35337e-07	0.000762404	0.23362		il6_jak_stat3_signaling	MIMAT0000077	2.4997e-07	0.000262468	0.47548		kras_signaling_up	MIMAT0000077	6.99075e-11	7.34028e-08	0.348136
allograft_rejection	MIMAT0000432	3.86194e-05	0.0463433	-0.352246		heme_metabolism	MIMAT0000099	2.92841e-06	0.00351409	0.21962		e2f_targets	MIMAT0000077	4.72852e-07	0.000496495	-0.465416		uv_response_dn	MIMAT0000077	3.0021e-10	3.15221e-07	0.33689
apical_junction	MIMAT0000432	1.29533e-07	0.000155439	-0.44446		uv_response_dn	MIMAT0000099	5.15672e-06	0.00618806	0.214203		heme_metabolism	MIMAT0000077	8.12947e-06	0.00853594	0.416421		androgen_response	MIMAT0000077	4.31146e-10	4.52703e-07	0.334022
coagulation	MIMAT0000432	9.45633e-08	0.000113476	-0.448863		uv_response_up	MIMAT0000099	5.95424e-06	0.00714509	-0.212804		angiogenesis	MIMAT0000077	9.6757e-06	0.0101595	0.413178		inflammatory_response	MIMAT0000077	1.47413e-09	1.54784e-06	0.324052
complement	MIMAT0000432	1.38446e-07	0.000166135	-0.44352		il6_jak_stat3_signaling	MIMAT0000099	8.56207e-06	0.0102745	0.20923		myogenesis	MIMAT0000077	1.0121e-05	0.0106271	0.412334		heme_metabolism	MIMAT0000077	1.5786e-09	1.65753e-06	0.323486
dna_repair	MIMAT0000432	9.1129e-07	0.00109355	0.415725		inflammatory_response	MIMAT0000099	9.70171e-06	0.0116421	0.207986		allograft_rejection	MIMAT0000077	1.12457e-05	0.011808	0.410351		apical_surface	MIMAT0000077	8.67762e-09	9.1115e-06	0.309014
epithelial_mesenchymal_transition	MIMAT0000432	1.78183e-06	0.00213819	-0.405238		il2_stat5_signaling	MIMAT0000099	1.41878e-05	0.0170254	0.204158		g2m_checkpoint	MIMAT0000077	1.29399e-05	0.0135869	-0.407692		tnfa_signaling_via_nfkb	MIMAT0000077	1.40803e-08	1.47843e-05	0.304761
inflammatory_response	MIMAT0000432	7.31016e-07	0.000877219	-0.419101		g2m_checkpoint	MIMAT0000258	0	0	-0.388448		myc_targets_v1	MIMAT0000077	1.55256e-05	0.0163019	-0.404207		il6_jak_stat3_signaling	MIMAT0000077	6.78232e-08	7.12144e-05	0.290472
interferon_gamma_response	MIMAT0000432	1.38462e-05	0.0166154	-0.370905		mtorc1_signaling	MIMAT0000258	0	0	-0.41412		androgen_response	MIMAT0000077	2.42912e-05	0.0255058	0.395487		adipogenesis	MIMAT0000077	1.17891e-07	0.000123785	0.285261
kras_signaling_up	MIMAT0000432	1.47403e-06	0.00176883	-0.408238		e2f_targets	MIMAT0000258	0	0	-0.404791		glycolysis	MIMAT0000089	1.09244e-05	0.0114706	0.410898		hypoxia	MIMAT0000077	1.84958e-07	0.000194206	0.280939
myc_targets_v1	MIMAT0000432	4.58066e-06	0.00549679	0.389876		pi3k_akt_mtor_signaling	MIMAT0000258	1.06387e-16	1.27665e-13	-0.375887		estrogen_response_late	MIMAT0000089	3.74287e-05	0.0393002	0.386841		bile_acid_metabolism	MIMAT0000077	5.79082e-07	0.000608036	0.269655
myc_targets_v2	MIMAT0000432	1.54802e-06	0.00185762	0.407466		myc_targets_v1	MIMAT0000258	7.65818e-14	9.18982e-11	-0.34546		g2m_checkpoint	MIMAT0000226	8.26463e-06	0.00867786	0.416115		spermatogenesis	MIMAT0000077	1.08371e-06	0.0011379	-0.263242
myogenesis	MIMAT0000432	4.90473e-08	5.88567e-05	-0.457854		myc_targets_v2	MIMAT0000258	6.41356e-13	7.69627e-10	-0.333195		kras_signaling_up	MIMAT0000226	2.39739e-05	0.0251726	-0.395746		notch_signaling	MIMAT0000077	2.53362e-06	0.0026603	0.254282
oxidative_phosphorylation	MIMAT0000432	2.58334e-05	0.0310001	0.359692		mitotic_spindle	MIMAT0000258	2.64634e-11	3.17561e-08	-0.309961		complement	MIMAT0000226	2.43598e-05	0.0255777	-0.395431		e2f_targets	MIMAT0000077	4.098e-06	0.0043029	-0.249061
peroxisome	MIMAT0000432	3.60979e-05	0.0433175	0.353509		glycolysis	MIMAT0000258	4.97151e-11	5.96582e-08	-0.305801		dna_repair	MIMAT0000226	3.69354e-05	0.0387822	0.38711		uv_response_up	MIMAT0000077	7.56312e-06	0.00794127	0.242242
allograft_rejection	MIMAT0000433	0	0	0.71905		spermatogenesis	MIMAT0000258	8.26774e-11	9.92129e-08	-0.302396		dna_repair	MIMAT0000266	0	0	0.582606		cholesterol_homeostasis	MIMAT0000077	4.30136e-05	0.0451642	0.22175
apical_surface	MIMAT0000433	3.8389e-08	4.60668e-05	0.461141		uv_response_up	MIMAT0000258	1.9451e-09	2.33411e-06	-0.280201		g2m_checkpoint	MIMAT0000266	0	0	0.580132		p53_pathway	MIMAT0000089	4.02606e-09	4.22736e-06	0.319322
apoptosis	MIMAT0000433	1.44428e-05	0.0173314	0.370159		dna_repair	MIMAT0000258	1.33272e-08	1.59927e-05	-0.265673		mtorc1_signaling	MIMAT0000266	0	0	0.633899		glycolysis	MIMAT0000089	1.08325e-08	1.13741e-05	0.310675
complement	MIMAT0000433	0	0	0.536563		unfolded_protein_response	MIMAT0000258	5.73028e-08	6.87634e-05	-0.254071		myc_targets_v1	MIMAT0000266	0	0	0.599778		estrogen_response_late	MIMAT0000089	1.56315e-05	0.0164131	0.236693
il2_stat5_signaling	MIMAT0000433	2.69263e-10	3.23116e-07	0.517487		protein_secretion	MIMAT0000258	1.53619e-07	0.000184343	-0.245901		myc_targets_v2	MIMAT0000266	0	0	0.588379		xenobiotic_metabolism	MIMAT0000226	0	0	-0.416867
il6_jak_stat3_signaling	MIMAT0000433	0	0	0.604614		kras_signaling_dn	MIMAT0000258	2.18707e-07	0.000262449	0.242905		oxidative_phosphorylation	MIMAT0000266	0	0	0.581225		heme_metabolism	MIMAT0000226	8.28364e-10	8.69783e-07	-0.329243
inflammatory_response	MIMAT0000433	0	0	0.556151		androgen_response	MIMAT0000258	2.48934e-06	0.0029872	-0.221151		glycolysis	MIMAT0000266	0	0	0.631239		estrogen_response_early	MIMAT0000226	3.16714e-09	3.3255e-06	-0.318122
interferon_alpha_response	MIMAT0000433	5.24952e-11	6.29942e-08	0.528439		myogenesis	MIMAT0000258	2.89559e-06	0.00347471	0.219727		coagulation	MIMAT0000266	0	0	-0.585136		estrogen_response_late	MIMAT0000226	7.77134e-09	8.1599e-06	-0.310421
interferon_gamma_response	MIMAT0000433	0	0	0.615602		interferon_alpha_response	MIMAT0000258	6.84186e-06	0.00821023	-0.211444		e2f_targets	MIMAT0000266	1.12548e-10	1.18176e-07	0.562024		p53_pathway	MIMAT0000226	5.47854e-08	5.75246e-05	-0.292881
kras_signaling_up	MIMAT0000433	1.56286e-09	1.87543e-06	0.500305		cholesterol_homeostasis	MIMAT0000258	7.9291e-06	0.00951492	-0.209991		unfolded_protein_response	MIMAT0000266	2.73936e-10	2.87633e-07	0.557696		apoptosis	MIMAT0000226	1.22241e-07	0.000128353	-0.28533
tnfa_signaling_via_nfkb	MIMAT0000433	5.69136e-06	0.00682964	0.38624		wnt_beta_catenin_signaling	MIMAT0000258	1.12031e-05	0.0134437	0.206545		mitotic_spindle	MIMAT0000266	8.25482e-10	8.66757e-07	0.549412		adipogenesis	MIMAT0000226	2.99915e-07	0.000314911	-0.276622
allograft_rejection	MIMAT0000434	0	0	0.675533		apoptosis	MIMAT0000258	1.38831e-05	0.0166597	-0.204379		pi3k_akt_mtor_signaling	MIMAT0000266	6.30948e-09	6.62495e-06	0.527365		coagulation	MIMAT0000226	6.17156e-06	0.00648014	-0.244884
apical_surface	MIMAT0000434	1.82024e-06	0.00218429	0.404898		il6_jak_stat3_signaling	MIMAT0000278	0	0	0.407735		myogenesis	MIMAT0000266	8.36309e-09	8.78124e-06	-0.523825		reactive_oxigen_species_pathway	MIMAT0000226	6.72564e-06	0.00706192	-0.24392
apoptosis	MIMAT0000434	2.31101e-07	0.000277321	0.436195		apoptosis	MIMAT0000278	0	0	0.44621		kras_signaling_up	MIMAT0000266	1.5428e-08	1.61994e-05	-0.515837		androgen_response	MIMAT0000226	9.215e-06	0.00967576	-0.240353
complement	MIMAT0000434	0	0	0.539522		interferon_alpha_response	MIMAT0000278	0	0	0.419323		fatty_acid_metabolism	MIMAT0000266	6.3815e-08	6.70057e-05	0.496015		spermatogenesis	MIMAT0000226	1.0698e-05	0.0112329	0.238644
il2_stat5_signaling	MIMAT0000434	0	0	0.57361		interferon_gamma_response	MIMAT0000278	0	0	0.424316		peroxisome	MIMAT0000266	1.41648e-07	0.000148731	0.484191		tnfa_signaling_via_nfkb	MIMAT0000226	1.60102e-05	0.0168107	-0.233964
il6_jak_stat3_signaling	MIMAT0000434	0	0	0.61915		apical_junction	MIMAT0000278	0	0	0.384874		p53_pathway	MIMAT0000266	2.1396e-07	0.000224658	0.477889		fatty_acid_metabolism	MIMAT0000226	3.06001e-05	0.0321301	-0.226242
inflammatory_response	MIMAT0000434	0	0	0.565115		apical_surface	MIMAT0000278	0	0	0.407137		cholesterol_homeostasis	MIMAT0000266	2.23672e-07	0.000234855	0.477203		pi3k_akt_mtor_signaling	MIMAT0000226	3.27126e-05	0.0343483	-0.225432
interferon_alpha_response	MIMAT0000434	8.43661e-10	1.01239e-06	0.506812		complement	MIMAT0000278	0	0	0.404371		epithelial_mesenchymal_transition	MIMAT0000266	3.24968e-07	0.000341216	-0.471374		complement	MIMAT0000266	0	0	-0.442759
interferon_gamma_response	MIMAT0000434	0	0	0.582762		inflammatory_response	MIMAT0000278	0	0	0.39447		complement	MIMAT0000266	6.58679e-07	0.000691613	-0.460059		il2_stat5_signaling	MIMAT0000266	0	0	-0.419462
kras_signaling_up	MIMAT0000434	6.00058e-10	7.20069e-07	0.510203		allograft_rejection	MIMAT0000278	7.21087e-16	8.65305e-13	0.368869		spermatogenesis	MIMAT0000266	9.8316e-07	0.00103232	0.45347		allograft_rejection	MIMAT0000266	0	0	-0.468354
p53_pathway	MIMAT0000434	1.53405e-05	0.0184086	0.369089		il2_stat5_signaling	MIMAT0000278	2.38874e-15	2.86649e-12	0.363489		allograft_rejection	MIMAT0000266	1.46576e-06	0.00153905	-0.44677		kras_signaling_up	MIMAT0000266	0	0	-0.439439
pi3k_akt_mtor_signaling	MIMAT0000434	1.04824e-07	0.000125789	0.447428		kras_signaling_up	MIMAT0000278	2.35342e-14	2.8241e-11	0.351913		angiogenesis	MIMAT0000266	1.47541e-06	0.00154918	-0.446659		il6_jak_stat3_signaling	MIMAT0000266	1.59161e-13	1.67119e-10	-0.389576
tnfa_signaling_via_nfkb	MIMAT0000434	2.59308e-07	0.00031117	0.434525		tnfa_signaling_via_nfkb	MIMAT0000278	9.01218e-13	1.08146e-09	0.331162		inflammatory_response	MIMAT0000266	9.153e-06	0.00961065	-0.414216		inflammatory_response	MIMAT0000266	1.68592e-13	1.77022e-10	-0.389237
allograft_rejection	MIMAT0000617	2.50608e-07	0.00030073	-0.435021		p53_pathway	MIMAT0000278	1.45114e-10	1.74137e-07	0.298578		wnt_beta_catenin_signaling	MIMAT0000266	1.846e-05	0.019383	0.400862		interferon_gamma_response	MIMAT0000266	4.3809e-13	4.59995e-10	-0.383425
apical_junction	MIMAT0000617	0	0	-0.549384		coagulation	MIMAT0000278	1.50498e-07	0.000180598	0.246074		estrogen_response_late	MIMAT0000266	2.01303e-05	0.0211368	0.399175		coagulation	MIMAT0000266	1.30446e-10	1.36968e-07	-0.34338
apical_surface	MIMAT0000617	5.38719e-09	6.46463e-06	-0.486087		unfolded_protein_response	MIMAT0000278	3.24087e-07	0.000388904	-0.239524		il6_jak_stat3_signaling	MIMAT0000266	3.24015e-05	0.0340216	-0.389751		dna_repair	MIMAT0000266	1.31523e-10	1.38099e-07	0.343317
apoptosis	MIMAT0000617	4.33327e-06	0.00519992	-0.3908		uv_response_dn	MIMAT0000278	3.41332e-06	0.00409598	0.218166		pi3k_akt_mtor_signaling	MIMAT0000267	0	0	0.600102		oxidative_phosphorylation	MIMAT0000266	5.09094e-10	5.34548e-07	0.332695
coagulation	MIMAT0000617	5.03803e-09	6.04563e-06	-0.48689		pancreas_beta_cells	MIMAT0000278	1.78603e-05	0.0214324	-0.201805		mtorc1_signaling	MIMAT0000267	0	0	0.680762		myc_targets_v1	MIMAT0000266	2.70738e-09	2.84275e-06	0.318987
complement	MIMAT0000617	5.49455e-10	6.59347e-07	-0.511054		oxidative_phosphorylation	MIMAT0000278	2.16501e-05	0.0259801	-0.199817		glycolysis	MIMAT0000267	0	0	0.780067		myc_targets_v2	MIMAT0000266	7.46321e-09	7.83637e-06	0.310325
dna_repair	MIMAT0000617	1.27385e-06	0.00152862	0.410528		e2f_targets	MIMAT0000418	2.40693e-10	2.88831e-07	-0.295096		oxidative_phosphorylation	MIMAT0000267	5.1554e-10	5.41317e-07	0.553331		epithelial_mesenchymal_transition	MIMAT0000266	8.78882e-09	9.22826e-06	-0.308903
epithelial_mesenchymal_transition	MIMAT0000617	1.91243e-10	2.29491e-07	-0.520253		g2m_checkpoint	MIMAT0000418	1.36765e-08	1.64118e-05	-0.265472		protein_secretion	MIMAT0000267	1.33229e-09	1.3989e-06	0.544899		interferon_alpha_response	MIMAT0000266	1.17497e-08	1.23371e-05	-0.306359
hedgehog_signaling	MIMAT0000617	8.33983e-06	0.0100078	-0.379738		dna_repair	MIMAT0000418	1.62605e-08	1.95126e-05	-0.264122		mitotic_spindle	MIMAT0000267	1.3789e-09	1.44784e-06	0.544556		myogenesis	MIMAT0000266	2.47852e-08	2.60245e-05	-0.299708
il2_stat5_signaling	MIMAT0000617	1.10863e-06	0.00133036	-0.412694		myc_targets_v2	MIMAT0000418	1.85567e-07	0.000222681	-0.244304		unfolded_protein_response	MIMAT0000267	2.34662e-09	2.46395e-06	0.538968		fatty_acid_metabolism	MIMAT0000266	4.14013e-08	4.34714e-05	0.29504
il6_jak_stat3_signaling	MIMAT0000617	1.13385e-06	0.00136062	-0.412344		myogenesis	MIMAT0000418	3.5304e-07	0.000423648	0.238782		cholesterol_homeostasis	MIMAT0000267	3.00612e-09	3.15643e-06	0.536197		mtorc1_signaling	MIMAT0000266	1.15055e-06	0.00120808	0.262621
inflammatory_response	MIMAT0000617	3.32728e-09	3.99274e-06	-0.491785		mtorc1_signaling	MIMAT0000418	4.26638e-07	0.000511966	-0.237131		myc_targets_v1	MIMAT0000267	4.512e-09	4.7376e-06	0.531452		tnfa_signaling_via_nfkb	MIMAT0000266	2.00622e-06	0.00210653	-0.256777
interferon_alpha_response	MIMAT0000617	4.30748e-06	0.00516898	-0.390899		pi3k_akt_mtor_signaling	MIMAT0000418	5.21759e-07	0.000626111	-0.235363		g2m_checkpoint	MIMAT0000267	4.5155e-09	4.74127e-06	0.531443		g2m_checkpoint	MIMAT0000266	3.64573e-06	0.00382802	0.250341
interferon_gamma_response	MIMAT0000617	1.2617e-07	0.000151404	-0.44483		uv_response_dn	MIMAT0000418	6.57602e-07	0.000789122	0.233314		fatty_acid_metabolism	MIMAT0000267	7.71137e-09	8.09694e-06	0.524854		angiogenesis	MIMAT0000266	4.24567e-06	0.00445795	-0.248673
kras_signaling_up	MIMAT0000617	8.16803e-10	9.80164e-07	-0.507141		notch_signaling	MIMAT0000418	2.07235e-06	0.00248682	0.222866		dna_repair	MIMAT0000267	8.30843e-09	8.72385e-06	0.523909		glycolysis	MIMAT0000266	4.93707e-06	0.00518392	0.247009
myc_targets_v1	MIMAT0000617	2.47663e-06	0.00297196	0.399962		spermatogenesis	MIMAT0000418	6.45655e-06	0.00774786	-0.212012		e2f_targets	MIMAT0000267	4.14735e-08	4.35471e-05	0.502206		e2f_targets	MIMAT0000266	1.41097e-05	0.0148152	0.235096
myc_targets_v2	MIMAT0000617	1.61399e-07	0.000193679	0.441345		hedgehog_signaling	MIMAT0000418	6.58503e-06	0.00790204	0.211819		myogenesis	MIMAT0000267	2.19422e-07	0.000230393	-0.4775		cholesterol_homeostasis	MIMAT0000266	3.50959e-05	0.0368507	0.224244
myogenesis	MIMAT0000617	0	0	-0.574147		myc_targets_v1	MIMAT0000418	8.24784e-06	0.00989741	-0.209601		p53_pathway	MIMAT0000267	3.40817e-07	0.000357858	0.470624		uv_response_dn	MIMAT0000266	4.24346e-05	0.0445563	-0.221917
oxidative_phosphorylation	MIMAT0000617	2.17197e-06	0.00260637	0.402076		tgf_beta_signaling	MIMAT0000418	3.52501e-05	0.0423002	0.194693		myc_targets_v2	MIMAT0000267	7.69765e-07	0.000808254	0.457511		allograft_rejection	MIMAT0000267	1.13709e-13	1.19395e-10	-0.391526
peroxisome	MIMAT0000617	6.60396e-06	0.00792475	0.383725		apical_junction	MIMAT0000432	0	0	-0.404412		estrogen_response_late	MIMAT0000267	9.37577e-07	0.000984456	0.454258		inflammatory_response	MIMAT0000267	2.38317e-12	2.50233e-09	-0.372369
tnfa_signaling_via_nfkb	MIMAT0000617	6.6153e-07	0.000793836	-0.42062		epithelial_mesenchymal_transition	MIMAT0000432	0	0	-0.461476		peroxisome	MIMAT0000267	9.96963e-07	0.00104681	0.453239		complement	MIMAT0000267	3.94914e-12	4.1466e-09	-0.368918
uv_response_dn	MIMAT0000617	2.76158e-06	0.00331389	-0.398199		inflammatory_response	MIMAT0000432	0	0	-0.384967		hypoxia	MIMAT0000267	1.99387e-06	0.00209356	0.441516		kras_signaling_up	MIMAT0000267	8.96671e-12	9.41505e-09	-0.363181
allograft_rejection	MIMAT0000646	0	0	0.761313		kras_signaling_up	MIMAT0000432	0	0	-0.433806		reactive_oxigen_species_pathway	MIMAT0000267	1.39659e-05	0.0146642	0.406237		il6_jak_stat3_signaling	MIMAT0000267	1.49043e-11	1.56495e-08	-0.359547
apical_surface	MIMAT0000646	6.73301e-06	0.00807961	0.383396		uv_response_dn	MIMAT0000432	1.34118e-16	1.60942e-13	-0.375172		mitotic_spindle	MIMAT0000281	1.32238e-09	1.3885e-06	0.544973		il2_stat5_signaling	MIMAT0000267	4.4386e-10	4.66053e-07	-0.33379
apoptosis	MIMAT0000646	1.32467e-08	1.5896e-05	0.474978		apoptosis	MIMAT0000432	2.81142e-16	3.3737e-13	-0.372618		glycolysis	MIMAT0000281	1.93024e-09	2.02675e-06	0.541081		dna_repair	MIMAT0000267	4.78395e-10	5.02314e-07	0.333192
complement	MIMAT0000646	0	0	0.592034		angiogenesis	MIMAT0000432	1.77993e-14	2.13592e-11	-0.353398		mtorc1_signaling	MIMAT0000281	2.22088e-09	2.33193e-06	0.53957		coagulation	MIMAT0000267	1.10248e-09	1.15761e-06	-0.326441
il2_stat5_signaling	MIMAT0000646	0	0	0.552018		complement	MIMAT0000432	2.18802e-14	2.62563e-11	-0.352302		oxidative_phosphorylation	MIMAT0000281	4.00618e-08	4.20649e-05	0.502697		e2f_targets	MIMAT0000267	1.74746e-09	1.83483e-06	0.322644
il6_jak_stat3_signaling	MIMAT0000646	0	0	0.69595		allograft_rejection	MIMAT0000432	3.84473e-14	4.61368e-11	-0.349263		myc_targets_v1	MIMAT0000281	4.98414e-08	5.23335e-05	0.499583		g2m_checkpoint	MIMAT0000267	4.63203e-09	4.86363e-06	0.314433
inflammatory_response	MIMAT0000646	0	0	0.640397		il6_jak_stat3_signaling	MIMAT0000432	1.53714e-13	1.84457e-10	-0.341525		pi3k_akt_mtor_signaling	MIMAT0000281	5.65832e-08	5.94123e-05	0.497757		interferon_gamma_response	MIMAT0000267	1.67011e-08	1.75362e-05	-0.303246
interferon_alpha_response	MIMAT0000646	0	0	0.600304		apical_surface	MIMAT0000432	2.91e-10	3.492e-07	-0.293777		g2m_checkpoint	MIMAT0000281	8.87711e-08	9.32097e-05	0.491178		glycolysis	MIMAT0000267	3.44778e-08	3.62016e-05	0.296714
interferon_gamma_response	MIMAT0000646	0	0	0.685009		il2_stat5_signaling	MIMAT0000432	6.28714e-10	7.54456e-07	-0.288357		dna_repair	MIMAT0000281	1.12845e-07	0.000118487	0.48761		mtorc1_signaling	MIMAT0000267	1.05e-07	0.00011025	0.286361
kras_signaling_up	MIMAT0000646	1.67876e-09	2.01451e-06	0.499523		tgf_beta_signaling	MIMAT0000432	2.29227e-09	2.75072e-06	-0.278993		unfolded_protein_response	MIMAT0000281	1.17841e-07	0.000123733	0.486961		myc_targets_v2	MIMAT0000267	1.60046e-07	0.000168048	0.282335
pi3k_akt_mtor_signaling	MIMAT0000646	2.53574e-09	3.04289e-06	0.49491		interferon_gamma_response	MIMAT0000432	5.23043e-09	6.27651e-06	-0.272837		p53_pathway	MIMAT0000281	1.23808e-07	0.000129999	0.48622		tnfa_signaling_via_nfkb	MIMAT0000267	1.61207e-07	0.000169268	-0.282266
tnfa_signaling_via_nfkb	MIMAT0000646	2.27883e-09	2.7346e-06	0.496121		fatty_acid_metabolism	MIMAT0000432	5.10649e-08	6.12779e-05	0.255008		e2f_targets	MIMAT0000281	3.21542e-07	0.000337619	0.471541		myc_targets_v1	MIMAT0000267	2.48107e-07	0.000260513	0.278082
allograft_rejection	MIMAT0002809	2.32068e-06	0.00278481	0.401011		tnfa_signaling_via_nfkb	MIMAT0000432	7.69189e-08	9.23026e-05	-0.251661		protein_secretion	MIMAT0000281	3.94508e-07	0.000414233	0.468307		fatty_acid_metabolism	MIMAT0000267	5.08286e-07	0.0005337	0.27097
complement	MIMAT0002809	6.21728e-06	0.00746074	0.384747		myogenesis	MIMAT0000432	1.64061e-07	0.000196873	-0.245346		myc_targets_v2	MIMAT0000281	9.71164e-07	0.00101972	0.453674		angiogenesis	MIMAT0000267	6.16526e-07	0.000647352	-0.269021
il2_stat5_signaling	MIMAT0002809	2.79989e-05	0.0335987	0.358215		notch_signaling	MIMAT0000432	3.03306e-07	0.000363967	-0.240097		myogenesis	MIMAT0000281	2.54493e-06	0.00267218	-0.43729		myogenesis	MIMAT0000267	6.36684e-07	0.000668518	-0.268695
il6_jak_stat3_signaling	MIMAT0002809	1.2957e-06	0.00155484	0.410262		hedgehog_signaling	MIMAT0000432	1.03516e-06	0.00124219	-0.229242		estrogen_response_late	MIMAT0000281	3.06932e-06	0.00322278	0.43401		epithelial_mesenchymal_transition	MIMAT0000267	6.52761e-07	0.000685399	-0.268442
inflammatory_response	MIMAT0002809	1.63252e-06	0.00195902	0.406626		coagulation	MIMAT0000432	1.11583e-06	0.001339	-0.228561		cholesterol_homeostasis	MIMAT0000281	3.26751e-06	0.00343089	0.432907		interferon_alpha_response	MIMAT0000267	2.30151e-05	0.0241659	-0.229333
interferon_alpha_response	MIMAT0002809	2.68626e-06	0.00322351	0.398648		peroxisome	MIMAT0000432	2.68891e-06	0.00322669	0.220426		fatty_acid_metabolism	MIMAT0000281	4.41983e-06	0.00464082	0.427532		oxidative_phosphorylation	MIMAT0000267	3.44927e-05	0.0362174	0.224456
interferon_gamma_response	MIMAT0002809	1.70787e-06	0.00204944	0.405911		oxidative_phosphorylation	MIMAT0000432	4.22887e-06	0.00507464	0.216117		reactive_oxigen_species_pathway	MIMAT0000281	1.00413e-05	0.0105434	0.412483		spermatogenesis	MIMAT0000267	3.79655e-05	0.0398638	0.223284
p53_pathway	MIMAT0002809	3.68006e-06	0.00441607	0.393503		hypoxia	MIMAT0000432	7.00058e-06	0.00840069	-0.211219		coagulation	MIMAT0000281	1.19678e-05	0.0125662	-0.409174		epithelial_mesenchymal_transition	MIMAT0000281	9.95442e-11	1.04521e-07	-0.345452
e2f_targets	MIMAT0002871	2.37582e-05	0.0285098	-0.361221		il6_jak_stat3_signaling	MIMAT0000433	0	0	0.552677		epithelial_mesenchymal_transition	MIMAT0000281	2.42798e-05	0.0254938	-0.395496		angiogenesis	MIMAT0000281	5.82471e-10	6.11595e-07	-0.331615
g2m_checkpoint	MIMAT0002871	3.38742e-05	0.040649	-0.354693		interferon_alpha_response	MIMAT0000433	0	0	0.485145		peroxisome	MIMAT0000281	2.7305e-05	0.0286703	0.39317		kras_signaling_up	MIMAT0000281	1.43038e-09	1.5019e-06	-0.324301
myc_targets_v1	MIMAT0002871	2.43643e-05	0.0292372	-0.360761		interferon_gamma_response	MIMAT0000433	0	0	0.599107		kras_signaling_up	MIMAT0000281	3.54593e-05	0.0372323	-0.387934		coagulation	MIMAT0000281	2.72434e-09	2.86056e-06	-0.318934
myc_targets_v2	MIMAT0002871	1.3048e-06	0.00156576	-0.410153		complement	MIMAT0000433	0	0	0.519732		allograft_rejection	MIMAT0000281	4.12835e-05	0.0433477	-0.384848		allograft_rejection	MIMAT0000281	3.2303e-09	3.39182e-06	-0.317498
unfolded_protein_response	MIMAT0002871	3.57063e-05	0.0428476	-0.353712		inflammatory_response	MIMAT0000433	0	0	0.529151		myogenesis	MIMAT0000318	5.16762e-08	5.426e-05	-0.499064		myogenesis	MIMAT0000281	3.46921e-09	3.64267e-06	-0.316894
spermatogenesis	MIMAT0003150	2.98922e-06	0.00358707	-0.39691		il2_stat5_signaling	MIMAT0000433	0	0	0.487466		epithelial_mesenchymal_transition	MIMAT0000318	6.34902e-08	6.66647e-05	-0.496089		reactive_oxigen_species_pathway	MIMAT0000281	1.92229e-08	2.0184e-05	0.301991
coagulation	MIMAT0003266	3.21714e-06	0.00386057	0.39571		allograft_rejection	MIMAT0000433	0	0	0.688856		angiogenesis	MIMAT0000318	1.92913e-07	0.000202559	-0.479483		fatty_acid_metabolism	MIMAT0000281	3.55915e-08	3.7371e-05	0.296424
complement	MIMAT0003266	4.49957e-06	0.00539948	0.390174		kras_signaling_up	MIMAT0000433	0	0	0.383018		g2m_checkpoint	MIMAT0000318	2.50566e-07	0.000263095	0.475442		complement	MIMAT0000281	2.62912e-07	0.000276057	-0.277514
kras_signaling_up	MIMAT0003266	1.36674e-05	0.0164008	0.371134		tnfa_signaling_via_nfkb	MIMAT0000433	4.61225e-17	5.5347e-14	0.378087		coagulation	MIMAT0000318	3.94048e-07	0.000413751	-0.468325		il6_jak_stat3_signaling	MIMAT0000281	3.10743e-07	0.00032628	-0.27587
p53_pathway	MIMAT0003266	2.20937e-05	0.0265125	0.362541		apoptosis	MIMAT0000433	9.18258e-12	1.10191e-08	0.316797		oxidative_phosphorylation	MIMAT0000318	9.58236e-07	0.00100615	0.453897		inflammatory_response	MIMAT0000281	1.2699e-06	0.00133339	-0.261594
apical_junction	MIMAT0004568	4.4897e-06	0.00538764	0.39021		apical_surface	MIMAT0000433	4.89803e-11	5.87763e-08	0.3059		e2f_targets	MIMAT0000318	2.83121e-06	0.00297277	0.435428		apical_junction	MIMAT0000281	1.69589e-06	0.00178069	-0.258558
apoptosis	MIMAT0004568	1.12032e-05	0.0134439	0.374625		pi3k_akt_mtor_signaling	MIMAT0000433	6.54696e-08	7.85635e-05	0.252983		dna_repair	MIMAT0000318	3.61873e-06	0.00379967	0.4311		mtorc1_signaling	MIMAT0000281	1.71844e-06	0.00180436	0.258418
p53_pathway	MIMAT0004568	3.06004e-07	0.000367204	0.432109		notch_signaling	MIMAT0000433	1.82036e-07	0.000218443	-0.244466		myc_targets_v1	MIMAT0000318	5.88084e-06	0.00617489	0.42237		oxidative_phosphorylation	MIMAT0000281	1.92862e-06	0.00202505	0.257196
allograft_rejection	MIMAT0004597	3.26693e-10	3.92032e-07	0.515828		peroxisome	MIMAT0000433	1.76193e-05	0.0211432	-0.201944		il6_jak_stat3_signaling	MIMAT0000318	8.31846e-06	0.00873438	-0.415995		il2_stat5_signaling	MIMAT0000281	2.03572e-06	0.00213751	-0.256622
apical_surface	MIMAT0004597	3.62796e-06	0.00435355	0.393738		interferon_gamma_response	MIMAT0000434	0	0	0.405774		kras_signaling_up	MIMAT0000318	8.36426e-06	0.00878247	-0.415893		myc_targets_v2	MIMAT0000281	1.11869e-05	0.0117462	0.237781
apoptosis	MIMAT0004597	1.85482e-05	0.0222579	0.365697		allograft_rejection	MIMAT0000434	0	0	0.482941		fatty_acid_metabolism	MIMAT0000318	8.65705e-06	0.0090899	0.415253		il6_jak_stat3_signaling	MIMAT0000318	0	0	-0.432633
coagulation	MIMAT0004597	3.49607e-07	0.000419528	0.430152		il6_jak_stat3_signaling	MIMAT0000434	2.14411e-17	2.57294e-14	0.379546		inflammatory_response	MIMAT0000318	1.45387e-05	0.0152657	-0.405468		complement	MIMAT0000318	0	0	-0.473969
complement	MIMAT0004597	0	0	0.551565		inflammatory_response	MIMAT0000434	4.9646e-14	5.95752e-11	0.347863		estrogen_response_late	MIMAT0000318	1.48945e-05	0.0156392	0.405004		epithelial_mesenchymal_transition	MIMAT0000318	0	0	-0.430171
e2f_targets	MIMAT0004597	1.76436e-06	0.00211723	-0.405394		complement	MIMAT0000434	5.0784e-13	6.09408e-10	0.334579		peroxisome	MIMAT0000318	1.62989e-05	0.0171139	0.403271		inflammatory_response	MIMAT0000318	0	0	-0.432091
g2m_checkpoint	MIMAT0004597	6.68152e-06	0.00801782	-0.383526		interferon_alpha_response	MIMAT0000434	4.94286e-12	5.93143e-09	0.320713		allograft_rejection	MIMAT0000318	2.09482e-05	0.0219956	-0.398397		coagulation	MIMAT0000318	0	0	-0.420735
glycolysis	MIMAT0004597	8.96274e-07	0.00107553	-0.415981		protein_secretion	MIMAT0000434	1.1844e-10	1.42128e-07	-0.299963		myc_targets_v2	MIMAT0000318	2.62307e-05	0.0275423	0.393967		il2_stat5_signaling	MIMAT0000318	0	0	-0.473727
il2_stat5_signaling	MIMAT0004597	5.50217e-08	6.6026e-05	0.456299		il2_stat5_signaling	MIMAT0000434	2.37484e-10	2.8498e-07	0.295188		mitotic_spindle	MIMAT0000318	4.03001e-05	0.0423151	0.38534		allograft_rejection	MIMAT0000318	0	0	-0.431271
il6_jak_stat3_signaling	MIMAT0004597	9.01569e-09	1.08188e-05	0.479799		notch_signaling	MIMAT0000434	9.88048e-10	1.18566e-06	-0.285123		myogenesis	MIMAT0000432	0	0	-0.585377		kras_signaling_up	MIMAT0000318	0	0	-0.456609
inflammatory_response	MIMAT0004597	9.24611e-09	1.10953e-05	0.479486		heme_metabolism	MIMAT0000434	1.06949e-08	1.28338e-05	-0.267377		oxidative_phosphorylation	MIMAT0000432	0	0	0.605838		apical_junction	MIMAT0000318	1.31836e-13	1.38428e-10	-0.390675
interferon_alpha_response	MIMAT0004597	4.83753e-09	5.80504e-06	0.487376		estrogen_response_early	MIMAT0000434	2.09353e-08	2.51224e-05	-0.262138		g2m_checkpoint	MIMAT0000432	1.35129e-10	1.41885e-07	0.561301		interferon_gamma_response	MIMAT0000318	3.7775e-13	3.96638e-10	-0.384349
interferon_gamma_response	MIMAT0004597	4.21016e-10	5.05219e-07	0.513553		tnfa_signaling_via_nfkb	MIMAT0000434	1.29221e-07	0.000155065	0.247355		mtorc1_signaling	MIMAT0000432	4.76442e-10	5.00264e-07	0.553934		myogenesis	MIMAT0000318	1.44492e-12	1.51716e-09	-0.375722
kras_signaling_up	MIMAT0004597	1.87783e-09	2.25339e-06	0.498286		tgf_beta_signaling	MIMAT0000434	4.80333e-07	0.0005764	-0.236091		dna_repair	MIMAT0000432	4.79966e-10	5.03965e-07	0.553878		apoptosis	MIMAT0000318	2.23588e-10	2.34768e-07	-0.339202
myc_targets_v2	MIMAT0004597	1.29763e-08	1.55716e-05	-0.475239		peroxisome	MIMAT0000434	4.32298e-06	0.00518758	-0.215906		myc_targets_v1	MIMAT0000432	6.33572e-10	6.6525e-07	0.551682		tnfa_signaling_via_nfkb	MIMAT0000318	3.92594e-10	4.12224e-07	-0.334767
myogenesis	MIMAT0004597	1.72934e-06	0.00207521	0.405712		uv_response_dn	MIMAT0000434	5.80504e-06	0.00696605	-0.213052		glycolysis	MIMAT0000432	2.64464e-09	2.77687e-06	0.537642		angiogenesis	MIMAT0000318	1.19051e-09	1.25003e-06	-0.325811
spermatogenesis	MIMAT0004597	1.20791e-10	1.44949e-07	-0.523592		androgen_response	MIMAT0000434	6.67186e-06	0.00800623	-0.211691		e2f_targets	MIMAT0000432	4.31339e-09	4.52906e-06	0.53199		interferon_alpha_response	MIMAT0000318	3.4537e-09	3.62638e-06	-0.316932
tnfa_signaling_via_nfkb	MIMAT0004597	2.25559e-05	0.027067	0.362165		adipogenesis	MIMAT0000434	2.68727e-05	0.0322473	-0.197561		fatty_acid_metabolism	MIMAT0000432	3.19865e-08	3.35858e-05	0.505866		tgf_beta_signaling	MIMAT0000318	4.82083e-08	5.06187e-05	-0.29364
uv_response_dn	MIMAT0004597	1.03546e-06	0.00124255	0.413753		apical_junction	MIMAT0000617	0	0	-0.393005		peroxisome	MIMAT0000432	4.93286e-08	5.17951e-05	0.499731		uv_response_dn	MIMAT0000318	1.88405e-07	0.000197826	-0.280761
bile_acid_metabolism	MIMAT0004673	1.63305e-09	1.95967e-06	0.499825		epithelial_mesenchymal_transition	MIMAT0000617	0	0	-0.459431		myc_targets_v2	MIMAT0000432	9.85437e-08	0.000103471	0.48963		hypoxia	MIMAT0000318	1.37573e-06	0.00144451	-0.260757
e2f_targets	MIMAT0004673	0	0	-0.603476		fatty_acid_metabolism	MIMAT0000617	0	0	0.38845		unfolded_protein_response	MIMAT0000432	2.17587e-07	0.000228466	0.47763		apical_surface	MIMAT0000318	9.90914e-06	0.0104046	-0.239172
g2m_checkpoint	MIMAT0004673	0	0	-0.61616		angiogenesis	MIMAT0000617	2.11866e-17	2.54239e-14	-0.379565		coagulation	MIMAT0000432	2.82691e-07	0.000296826	-0.473561		dna_repair	MIMAT0000318	1.08593e-05	0.0114022	0.238123
glycolysis	MIMAT0004673	2.28558e-06	0.0027427	-0.401256		inflammatory_response	MIMAT0000617	3.11718e-15	3.74062e-12	-0.36222		angiogenesis	MIMAT0000432	2.84371e-07	0.00029859	-0.473469		e2f_targets	MIMAT0000318	1.23868e-05	0.0130062	0.236606
mitotic_spindle	MIMAT0004673	4.39533e-10	5.2744e-07	-0.513157		peroxisome	MIMAT0000617	5.14548e-15	6.17458e-12	0.359768		epithelial_mesenchymal_transition	MIMAT0000432	3.10553e-07	0.000326081	-0.472088		g2m_checkpoint	MIMAT0000318	1.6775e-05	0.0176138	0.233074
mtorc1_signaling	MIMAT0004673	6.73236e-09	8.07883e-06	-0.483389		kras_signaling_up	MIMAT0000617	2.07276e-14	2.48731e-11	-0.35259		pi3k_akt_mtor_signaling	MIMAT0000432	4.35012e-07	0.000456763	0.46675		uv_response_up	MIMAT0000318	1.86155e-05	0.0195462	-0.231849
myc_targets_v1	MIMAT0004673	4.1675e-07	0.0005001	-0.427554		apoptosis	MIMAT0000617	2.78829e-13	3.34594e-10	-0.338094		protein_secretion	MIMAT0000432	7.98041e-06	0.00837943	0.416764		heme_metabolism	MIMAT0000318	2.20595e-05	0.0231625	-0.229838
myc_targets_v2	MIMAT0004673	0	0	-0.546039		allograft_rejection	MIMAT0000617	3.24818e-13	3.89782e-10	-0.337205		spermatogenesis	MIMAT0000432	1.0116e-05	0.0106218	0.412344		tgf_beta_signaling	MIMAT0000432	0	0	-0.430491
spermatogenesis	MIMAT0004673	0	0	-0.593494		il6_jak_stat3_signaling	MIMAT0000617	1.19608e-12	1.4353e-09	-0.329456		mitotic_spindle	MIMAT0000432	1.35124e-05	0.0141881	0.406867		il6_jak_stat3_signaling	MIMAT0000432	0	0	-0.483238
unfolded_protein_response	MIMAT0004673	1.62004e-08	1.94405e-05	-0.472416		complement	MIMAT0000617	1.37225e-11	1.6467e-08	-0.314224		estrogen_response_late	MIMAT0000432	1.63538e-05	0.0171715	0.403206		myogenesis	MIMAT0000432	0	0	-0.484367
e2f_targets	MIMAT0004775	4.17019e-06	0.00500423	-0.391437		myogenesis	MIMAT0000617	1.55437e-11	1.86524e-08	-0.31342		kras_signaling_up	MIMAT0000432	4.04471e-05	0.0424695	-0.385265		apical_junction	MIMAT0000432	0	0	-0.49087
g2m_checkpoint	MIMAT0004775	5.4835e-06	0.00658021	-0.386866		interferon_gamma_response	MIMAT0000617	2.02466e-11	2.42959e-08	-0.311707		myogenesis	MIMAT0000437	0	0	0.610129		complement	MIMAT0000432	0	0	-0.527434
glycolysis	MIMAT0004775	8.8798e-06	0.0106558	-0.378658		adipogenesis	MIMAT0000617	1.34067e-09	1.60881e-06	0.282917		myc_targets_v2	MIMAT0000437	2.97555e-10	3.12433e-07	-0.557187		epithelial_mesenchymal_transition	MIMAT0000432	0	0	-0.533394
mtorc1_signaling	MIMAT0004775	1.55628e-05	0.0186754	-0.368833		tnfa_signaling_via_nfkb	MIMAT0000617	1.7344e-09	2.08128e-06	-0.28104		spermatogenesis	MIMAT0000437	3.02855e-10	3.17997e-07	-0.557075		inflammatory_response	MIMAT0000432	0	0	-0.511186
myc_targets_v1	MIMAT0004775	1.89456e-05	0.0227347	-0.365316		oxidative_phosphorylation	MIMAT0000617	2.48569e-09	2.98282e-06	0.278395		coagulation	MIMAT0000437	3.85935e-10	4.05232e-07	0.555463		uv_response_dn	MIMAT0000432	0	0	-0.431067
myc_targets_v2	MIMAT0004775	1.15841e-07	0.000139009	-0.44603		il2_stat5_signaling	MIMAT0000617	6.81714e-09	8.18057e-06	-0.270829		e2f_targets	MIMAT0000437	6.56606e-10	6.89437e-07	-0.551385		angiogenesis	MIMAT0000432	0	0	-0.494072
spermatogenesis	MIMAT0004775	3.05398e-06	0.00366478	-0.39656		apical_surface	MIMAT0000617	2.5105e-08	3.0126e-05	-0.260703		myc_targets_v1	MIMAT0000437	1.11999e-08	1.17599e-05	-0.520063		coagulation	MIMAT0000432	0	0	-0.51993
unfolded_protein_response	MIMAT0004775	3.43302e-06	0.00411963	-0.394646		hedgehog_signaling	MIMAT0000617	3.40257e-07	0.000408308	-0.239102		g2m_checkpoint	MIMAT0000437	1.38678e-08	1.45612e-05	-0.517255		il2_stat5_signaling	MIMAT0000432	0	0	-0.538819
						interferon_alpha_response	MIMAT0000617	4.79548e-07	0.000575458	-0.236106		uv_response_dn	MIMAT0000437	2.70095e-08	2.83599e-05	0.50822		allograft_rejection	MIMAT0000432	0	0	-0.454945
						xenobiotic_metabolism	MIMAT0000617	9.02712e-07	0.00108325	0.230478		kras_signaling_up	MIMAT0000437	3.22417e-08	3.38538e-05	0.505755		kras_signaling_up	MIMAT0000432	0	0	-0.579161
						uv_response_dn	MIMAT0000617	3.03297e-06	0.00363956	-0.219288		dna_repair	MIMAT0000437	7.19668e-07	0.000755652	-0.458614		apoptosis	MIMAT0000432	1.0076e-14	1.05798e-11	-0.403619
						coagulation	MIMAT0000617	3.20724e-06	0.00384869	-0.218758		apical_junction	MIMAT0000437	7.67162e-07	0.00080552	0.457566		tnfa_signaling_via_nfkb	MIMAT0000432	6.47014e-14	6.79364e-11	-0.394672
						hypoxia	MIMAT0000617	5.24171e-06	0.00629005	-0.214044		epithelial_mesenchymal_transition	MIMAT0000437	4.34283e-06	0.00455997	0.427847		dna_repair	MIMAT0000432	9.3313e-14	9.79786e-11	0.392647
						il6_jak_stat3_signaling	MIMAT0000646	0	0	0.580777		unfolded_protein_response	MIMAT0000437	1.04663e-05	0.0109896	-0.411704		interferon_gamma_response	MIMAT0000432	1.66291e-10	1.74606e-07	-0.341506
						interferon_alpha_response	MIMAT0000646	0	0	0.539284		complement	MIMAT0000437	1.77509e-05	0.0186384	0.401622		oxidative_phosphorylation	MIMAT0000432	4.37475e-10	4.59349e-07	0.333906
						interferon_gamma_response	MIMAT0000646	0	0	0.650368		mtorc1_signaling	MIMAT0000437	2.13385e-05	0.0224055	-0.398035		myc_targets_v2	MIMAT0000432	1.89233e-09	1.98694e-06	0.321982
						complement	MIMAT0000646	0	0	0.518199		glycolysis	MIMAT0000450	0	0	0.606366		apical_surface	MIMAT0000432	2.18467e-09	2.29391e-06	-0.320785
						inflammatory_response	MIMAT0000646	0	0	0.54625		mitotic_spindle	MIMAT0000450	8.14358e-10	8.55076e-07	0.549532		hedgehog_signaling	MIMAT0000432	4.68529e-09	4.91956e-06	-0.314336
						il2_stat5_signaling	MIMAT0000646	0	0	0.496823		mtorc1_signaling	MIMAT0000450	1.7172e-09	1.80306e-06	0.542313		e2f_targets	MIMAT0000432	5.25663e-09	5.51946e-06	0.31335
						allograft_rejection	MIMAT0000646	0	0	0.739259		allograft_rejection	MIMAT0000450	6.62173e-08	6.95282e-05	-0.495478		myc_targets_v1	MIMAT0000432	1.40567e-07	0.000147595	0.283581
						kras_signaling_up	MIMAT0000646	1.44145e-17	1.72974e-14	0.380098		dna_repair	MIMAT0000450	1.38812e-07	0.000145753	0.484496		androgen_response	MIMAT0000432	2.97013e-07	0.000311864	-0.276316
						tnfa_signaling_via_nfkb	MIMAT0000646	3.02154e-14	3.62584e-11	0.35057		g2m_checkpoint	MIMAT0000450	1.70607e-07	0.000179137	0.481364		g2m_checkpoint	MIMAT0000432	4.27223e-07	0.000448585	0.272711
						apical_surface	MIMAT0000646	9.48258e-14	1.13791e-10	0.344263		wnt_beta_catenin_signaling	MIMAT0000450	3.25542e-07	0.000341819	0.471346		fatty_acid_metabolism	MIMAT0000432	8.55275e-07	0.000898039	0.265684
						apoptosis	MIMAT0000646	1.93532e-10	2.32239e-07	0.296602		myc_targets_v1	MIMAT0000450	3.62672e-07	0.000380806	0.469641		hypoxia	MIMAT0000432	1.57565e-06	0.00165443	-0.259333
						protein_secretion	MIMAT0000646	1.45342e-08	1.74411e-05	-0.264998		oxidative_phosphorylation	MIMAT0000450	4.17676e-07	0.00043856	0.467399		heme_metabolism	MIMAT0000432	2.59033e-06	0.00271984	-0.254044
						adipogenesis	MIMAT0000646	1.54215e-07	0.000185058	-0.245869		e2f_targets	MIMAT0000450	4.8699e-07	0.000511339	0.464943		notch_signaling	MIMAT0000432	2.75114e-06	0.00288869	-0.253396
						peroxisome	MIMAT0000646	4.3274e-07	0.000519288	-0.237007		cholesterol_homeostasis	MIMAT0000450	1.2849e-06	0.00134915	0.448995		estrogen_response_early	MIMAT0000432	3.05699e-06	0.00320984	-0.252257
						fatty_acid_metabolism	MIMAT0000646	5.47301e-07	0.000656761	-0.234942		coagulation	MIMAT0000450	1.80143e-06	0.0018915	-0.443258		interferon_alpha_response	MIMAT0000432	8.47568e-06	0.00889947	-0.240952
						notch_signaling	MIMAT0000646	5.42652e-06	0.00651183	-0.213708		fatty_acid_metabolism	MIMAT0000450	2.20572e-06	0.00231601	0.439774		spermatogenesis	MIMAT0000432	1.80236e-05	0.0189248	0.23223
						mitotic_spindle	MIMAT0000692	5.49863e-14	6.59836e-11	-0.3473		inflammatory_response	MIMAT0000450	2.24865e-06	0.00236108	-0.43944		myogenesis	MIMAT0000437	0	0	0.477953
						mtorc1_signaling	MIMAT0000692	5.36009e-12	6.43211e-09	-0.320204		unfolded_protein_response	MIMAT0000450	2.44011e-06	0.00256212	0.438022		coagulation	MIMAT0000437	0	0	0.435508
						glycolysis	MIMAT0000692	5.46883e-12	6.5626e-09	-0.320078		pi3k_akt_mtor_signaling	MIMAT0000450	4.24726e-06	0.00445962	0.428246		e2f_targets	MIMAT0000437	6.67797e-12	7.01187e-09	-0.365261
						g2m_checkpoint	MIMAT0000692	2.00807e-11	2.40968e-08	-0.311761		il6_jak_stat3_signaling	MIMAT0000450	4.68272e-06	0.00491686	-0.426494		apical_junction	MIMAT0000437	4.6523e-11	4.88491e-08	0.351194
						hypoxia	MIMAT0000692	2.92706e-10	3.51247e-07	-0.293736		complement	MIMAT0000450	4.77769e-06	0.00501658	-0.426133		g2m_checkpoint	MIMAT0000437	6.33017e-11	6.64668e-08	-0.348885
						myc_targets_v1	MIMAT0000692	1.68021e-09	2.01625e-06	-0.281272		myc_targets_v2	MIMAT0000450	4.91725e-06	0.00516312	0.425614		angiogenesis	MIMAT0000437	7.317e-11	7.68285e-08	0.347791
						unfolded_protein_response	MIMAT0000692	2.14829e-09	2.57795e-06	-0.27947		interferon_gamma_response	MIMAT0000450	8.39772e-06	0.00881761	-0.415819		epithelial_mesenchymal_transition	MIMAT0000437	3.32756e-10	3.49394e-07	0.336077
						angiogenesis	MIMAT0000692	3.19923e-09	3.83907e-06	-0.276523		spermatogenesis	MIMAT0000450	9.07153e-06	0.0095251	0.414382		kras_signaling_up	MIMAT0000437	6.45705e-09	6.7799e-06	0.311579
						myc_targets_v2	MIMAT0000692	4.05558e-09	4.86669e-06	-0.274752		interferon_alpha_response	MIMAT0000450	9.93276e-06	0.0104294	-0.412686		estrogen_response_early	MIMAT0000437	1.46893e-07	0.000154237	0.283159
						e2f_targets	MIMAT0000692	2.56106e-08	3.07327e-05	-0.260545		kras_signaling_up	MIMAT0000450	1.042e-05	0.010941	-0.411788		uv_response_dn	MIMAT0000437	4.24296e-07	0.000445511	0.272779
						estrogen_response_late	MIMAT0000692	3.21466e-08	3.85759e-05	-0.258735		estrogen_response_late	MIMAT0000450	2.64152e-05	0.027736	0.393828		dna_repair	MIMAT0000437	4.58349e-07	0.000481267	-0.272007
						tgf_beta_signaling	MIMAT0000692	5.51228e-08	6.61474e-05	-0.254387		myogenesis	MIMAT0000450	3.48301e-05	0.0365716	-0.388296		mitotic_spindle	MIMAT0000437	6.10013e-07	0.000640514	-0.269129
						androgen_response	MIMAT0000692	7.40998e-08	8.89197e-05	-0.251968		epithelial_mesenchymal_transition	MIMAT0000617	0	0	-0.571513		spermatogenesis	MIMAT0000437	1.19948e-06	0.00125945	-0.262188
						uv_response_up	MIMAT0000692	3.34601e-07	0.000401521	-0.239247		myogenesis	MIMAT0000617	1.05942e-11	1.1124e-08	-0.566148		il2_stat5_signaling	MIMAT0000437	1.69854e-06	0.00178346	0.258541
						estrogen_response_early	MIMAT0000692	3.68037e-07	0.000441644	-0.23842		oxidative_phosphorylation	MIMAT0000617	2.52852e-09	2.65495e-06	0.538143		tgf_beta_signaling	MIMAT0000437	2.07487e-06	0.00217861	0.256419
						protein_secretion	MIMAT0000692	3.87151e-07	0.000464581	-0.237979		dna_repair	MIMAT0000617	5.08324e-09	5.33741e-06	0.530016		apoptosis	MIMAT0000437	2.74235e-06	0.00287947	0.25343
						pi3k_akt_mtor_signaling	MIMAT0000692	7.43188e-07	0.000891825	-0.232223		angiogenesis	MIMAT0000617	1.22284e-08	1.28399e-05	-0.518914		estrogen_response_late	MIMAT0000437	3.28338e-06	0.00344755	0.251481
						epithelial_mesenchymal_transition	MIMAT0000692	1.20358e-06	0.0014443	-0.227872		g2m_checkpoint	MIMAT0000617	1.85226e-08	1.94487e-05	0.513382		complement	MIMAT0000437	6.59592e-06	0.00692572	0.243781
						notch_signaling	MIMAT0000692	7.97199e-06	0.00956638	-0.209937		coagulation	MIMAT0000617	2.31392e-08	2.42961e-05	-0.510351		hypoxia	MIMAT0000437	9.99612e-06	0.0104959	0.239072
						apical_junction	MIMAT0000692	9.65273e-06	0.0115833	-0.208037		kras_signaling_up	MIMAT0000617	3.31722e-08	3.48308e-05	-0.505356		myc_targets_v1	MIMAT0000437	1.10663e-05	0.0116196	-0.237906
						mitotic_spindle	MIMAT0000758	0	0	-0.417849		myc_targets_v1	MIMAT0000617	7.98228e-08	8.38139e-05	0.492744		il6_jak_stat3_signaling	MIMAT0000437	1.62358e-05	0.0170476	0.233457
						g2m_checkpoint	MIMAT0000758	0	0	-0.515731		e2f_targets	MIMAT0000617	1.07984e-07	0.000113383	0.488268		inflammatory_response	MIMAT0000437	2.95159e-05	0.0309917	0.226346
						e2f_targets	MIMAT0000758	0	0	-0.479427		myc_targets_v2	MIMAT0000617	4.17434e-07	0.000438305	0.467408		allograft_rejection	MIMAT0000450	2.48512e-11	2.60937e-08	-0.355831
						spermatogenesis	MIMAT0000758	0	0	-0.52083		peroxisome	MIMAT0000617	6.09204e-07	0.000639664	0.461329		fatty_acid_metabolism	MIMAT0000450	2.79879e-08	2.93873e-05	0.29861
						p53_pathway	MIMAT0000758	1.81478e-14	2.17773e-11	0.353295		glycolysis	MIMAT0000617	1.1634e-06	0.00122157	0.450663		interferon_gamma_response	MIMAT0000450	4.16116e-08	4.36922e-05	-0.294994
						mtorc1_signaling	MIMAT0000758	6.45715e-13	7.74859e-10	-0.333154		fatty_acid_metabolism	MIMAT0000617	1.93669e-06	0.00203352	0.442016		cholesterol_homeostasis	MIMAT0000450	2.49911e-07	0.000262407	0.278011
						pi3k_akt_mtor_signaling	MIMAT0000758	2.29494e-09	2.75393e-06	-0.278984		complement	MIMAT0000617	2.49665e-06	0.00262148	-0.437624		complement	MIMAT0000450	9.30933e-07	0.000977479	-0.264812
						peroxisome	MIMAT0000758	2.34477e-09	2.81373e-06	0.278826		allograft_rejection	MIMAT0000617	3.10181e-06	0.0032569	-0.433824		mtorc1_signaling	MIMAT0000450	1.21315e-06	0.00127381	0.26207
						myc_targets_v1	MIMAT0000758	7.07466e-09	8.48959e-06	-0.270546		mtorc1_signaling	MIMAT0000617	4.21658e-06	0.00442741	0.428375		kras_signaling_up	MIMAT0000450	2.21203e-06	0.00232263	-0.255736
						unfolded_protein_response	MIMAT0000758	4.55017e-08	5.46021e-05	-0.255942		inflammatory_response	MIMAT0000617	4.71175e-06	0.00494734	-0.426383		inflammatory_response	MIMAT0000450	2.35916e-06	0.00247712	-0.255047
						myc_targets_v2	MIMAT0000758	2.90276e-07	0.000348331	-0.240476		mitotic_spindle	MIMAT0000617	4.96038e-06	0.0052084	0.425456		il6_jak_stat3_signaling	MIMAT0000450	2.48418e-06	0.00260838	-0.254494
						bile_acid_metabolism	MIMAT0000758	1.39006e-06	0.00166807	0.226556		il6_jak_stat3_signaling	MIMAT0000617	7.90883e-06	0.00830428	-0.416931		interferon_alpha_response	MIMAT0000450	2.58835e-06	0.00271776	-0.254052
						kras_signaling_dn	MIMAT0000758	1.71716e-05	0.020606	0.202209		unfolded_protein_response	MIMAT0000617	8.68729e-06	0.00912165	0.415189		estrogen_response_late	MIMAT0000450	4.67925e-06	0.00491322	0.247601
						pancreas_beta_cells	MIMAT0001635	1.01359e-08	1.21631e-05	-0.267791		spermatogenesis	MIMAT0000617	1.18455e-05	0.0124377	0.409369		oxidative_phosphorylation	MIMAT0000450	8.57666e-06	0.00900549	0.240818
						apoptosis	MIMAT0001635	7.80358e-08	9.36429e-05	0.251542		pi3k_akt_mtor_signaling	MIMAT0000617	2.23708e-05	0.0234894	0.397109		glycolysis	MIMAT0000450	1.32389e-05	0.0139009	0.235836
						apical_junction	MIMAT0001635	4.17605e-07	0.000501126	0.237318		myogenesis	MIMAT0000680	5.29241e-10	5.55703e-07	-0.553128		peroxisome	MIMAT0000450	1.72201e-05	0.0180811	0.232767
						apical_surface	MIMAT0001635	1.41449e-06	0.00169739	0.226396		g2m_checkpoint	MIMAT0000680	1.42698e-06	0.00149832	0.447225		p53_pathway	MIMAT0000450	2.11591e-05	0.0222171	0.230333
						il6_jak_stat3_signaling	MIMAT0001635	3.84183e-05	0.046102	0.193774		oxidative_phosphorylation	MIMAT0000680	2.27041e-06	0.00238393	0.439273		reactive_oxigen_species_pathway	MIMAT0000450	2.76115e-05	0.028992	0.227151
						allograft_rejection	MIMAT0002809	0	0	0.39772		myc_targets_v1	MIMAT0000680	3.88253e-06	0.00407665	0.429849		il2_stat5_signaling	MIMAT0000450	3.90519e-05	0.0410045	-0.222938
						interferon_gamma_response	MIMAT0002809	2.91355e-16	3.49626e-13	0.372485		unfolded_protein_response	MIMAT0000680	4.92231e-06	0.00516842	0.425595		complement	MIMAT0000617	0	0	-0.441466
						interferon_alpha_response	MIMAT0002809	2.63901e-15	3.16681e-12	0.363017		dna_repair	MIMAT0000680	6.14358e-06	0.00645076	0.421574		inflammatory_response	MIMAT0000617	0	0	-0.43041
						il6_jak_stat3_signaling	MIMAT0002809	5.20385e-13	6.24462e-10	0.334435		coagulation	MIMAT0000680	7.68615e-06	0.00807046	-0.417459		coagulation	MIMAT0000617	0	0	-0.433298
						inflammatory_response	MIMAT0002809	3.8285e-12	4.5942e-09	0.322311		e2f_targets	MIMAT0000680	7.96844e-06	0.00836686	0.416792		il2_stat5_signaling	MIMAT0000617	0	0	-0.458961
						pancreas_beta_cells	MIMAT0002809	1.77445e-09	2.12934e-06	-0.280873		mtorc1_signaling	MIMAT0000680	8.75678e-06	0.00919462	0.41504		allograft_rejection	MIMAT0000617	0	0	-0.421161
						il2_stat5_signaling	MIMAT0002809	2.75119e-07	0.000330143	0.240938		wnt_beta_catenin_signaling	MIMAT0000680	3.24913e-05	0.0341159	0.389695		kras_signaling_up	MIMAT0000617	0	0	-0.475801
						androgen_response	MIMAT0002809	3.96874e-07	0.000476248	-0.237763		estrogen_response_late	MIMAT0000682	3.53279e-06	0.00370943	0.431526		epithelial_mesenchymal_transition	MIMAT0000617	6.68786e-16	7.02225e-13	-0.410717
						complement	MIMAT0002809	5.04646e-07	0.000605576	0.235657		myogenesis	MIMAT0000682	6.14046e-06	0.00644749	-0.421583		myogenesis	MIMAT0000617	5.90228e-15	6.1974e-12	-0.405655
						protein_secretion	MIMAT0002809	9.8577e-07	0.00118292	-0.229684		oxidative_phosphorylation	MIMAT0000682	8.49463e-06	0.00891936	0.415606		il6_jak_stat3_signaling	MIMAT0000617	1.38551e-14	1.45479e-11	-0.402277
						unfolded_protein_response	MIMAT0002809	9.66847e-06	0.0116022	-0.208021		peroxisome	MIMAT0000682	1.92506e-05	0.0202131	0.400046		angiogenesis	MIMAT0000617	1.67369e-11	1.75737e-08	-0.358709
						estrogen_response_early	MIMAT0002809	1.79368e-05	0.0215241	-0.201761		fatty_acid_metabolism	MIMAT0000682	2.11175e-05	0.0221734	0.398239		apical_junction	MIMAT0000617	3.909e-11	4.10445e-08	-0.35249
						unfolded_protein_response	MIMAT0002871	2.18912e-10	2.62694e-07	-0.295752		epithelial_mesenchymal_transition	MIMAT0000682	2.27968e-05	0.0239366	-0.396738		tnfa_signaling_via_nfkb	MIMAT0000617	2.13143e-10	2.238e-07	-0.339576
						tgf_beta_signaling	MIMAT0002871	3.57072e-09	4.28486e-06	-0.275704		angiogenesis	MIMAT0000682	3.53132e-05	0.0370788	-0.388018		apoptosis	MIMAT0000617	1.40634e-09	1.47665e-06	-0.324441
						androgen_response	MIMAT0002871	4.77834e-08	5.734e-05	-0.255547		g2m_checkpoint	MIMAT0001080	7.50703e-11	7.88239e-08	0.563349		interferon_gamma_response	MIMAT0000617	7.00505e-09	7.3553e-06	-0.310875
						angiogenesis	MIMAT0002871	6.8669e-08	8.24028e-05	-0.252593		e2f_targets	MIMAT0001080	3.48117e-09	3.65523e-06	0.53451		dna_repair	MIMAT0000617	2.3876e-08	2.50698e-05	0.300045
						protein_secretion	MIMAT0002871	7.31067e-08	8.7728e-05	-0.252079		myc_targets_v1	MIMAT0001080	7.61016e-09	7.99066e-06	0.525021		e2f_targets	MIMAT0000617	1.66748e-07	0.000175085	0.28194
						estrogen_response_early	MIMAT0002871	4.38414e-07	0.000526097	-0.236893		mitotic_spindle	MIMAT0001080	9.28346e-09	9.74763e-06	0.522491		g2m_checkpoint	MIMAT0000617	3.13023e-07	0.000328674	0.275798
						estrogen_response_late	MIMAT0002871	1.21381e-06	0.00145657	-0.227795		myc_targets_v2	MIMAT0001080	4.56386e-08	4.79205e-05	0.500843		uv_response_dn	MIMAT0000617	4.60643e-07	0.000483675	-0.271958
						hypoxia	MIMAT0002871	2.37201e-06	0.00284641	-0.221604		dna_repair	MIMAT0001080	4.92012e-08	5.16613e-05	0.499768		myc_targets_v2	MIMAT0000617	8.18368e-07	0.000859286	0.266136
						myc_targets_v1	MIMAT0002871	4.63617e-06	0.0055634	-0.215232		coagulation	MIMAT0001080	6.9451e-08	7.29236e-05	-0.494783		tgf_beta_signaling	MIMAT0000617	1.54706e-06	0.00162441	-0.259526
						pancreas_beta_cells	MIMAT0002871	1.68713e-05	0.0202455	-0.20239		mtorc1_signaling	MIMAT0001080	8.88268e-08	9.32682e-05	0.491169		spermatogenesis	MIMAT0000617	5.04198e-06	0.00529408	0.246776
						epithelial_mesenchymal_transition	MIMAT0002871	1.95269e-05	0.0234323	-0.200885		myogenesis	MIMAT0001080	1.09062e-07	0.000114515	-0.48812		myc_targets_v1	MIMAT0000617	7.41676e-06	0.00778759	0.242462
						mtorc1_signaling	MIMAT0003150	3.75037e-17	4.50045e-14	-0.378535		glycolysis	MIMAT0001080	2.48336e-07	0.000260753	0.475582		interferon_alpha_response	MIMAT0000617	3.89282e-05	0.0408746	-0.222977
						protein_secretion	MIMAT0003150	1.93473e-15	2.32167e-12	-0.364477		spermatogenesis	MIMAT0001080	2.95698e-07	0.000310483	0.472857		tnfa_signaling_via_nfkb	MIMAT0000680	0	0	-0.460376
						unfolded_protein_response	MIMAT0003150	3.84007e-12	4.60808e-09	-0.322292		kras_signaling_up	MIMAT0001080	5.21858e-07	0.000547951	-0.463831		tgf_beta_signaling	MIMAT0000680	0	0	-0.449939
						e2f_targets	MIMAT0003150	5.61162e-12	6.73394e-09	-0.319916		allograft_rejection	MIMAT0001080	1.58475e-06	0.00166399	-0.445445		il6_jak_stat3_signaling	MIMAT0000680	0	0	-0.518845
						g2m_checkpoint	MIMAT0003150	8.24436e-11	9.89324e-08	-0.302415		oxidative_phosphorylation	MIMAT0001080	1.6056e-06	0.00168588	0.445223		dna_repair	MIMAT0000680	0	0	0.501494
						myc_targets_v1	MIMAT0003150	9.74009e-11	1.16881e-07	-0.30129		inflammatory_response	MIMAT0001080	1.90148e-06	0.00199656	-0.442332		g2m_checkpoint	MIMAT0000680	0	0	0.47442
						pi3k_akt_mtor_signaling	MIMAT0003150	3.60303e-10	4.32363e-07	-0.292285		complement	MIMAT0001080	3.22828e-06	0.0033897	-0.43312		apoptosis	MIMAT0000680	0	0	-0.508836
						spermatogenesis	MIMAT0003150	1.68442e-09	2.0213e-06	-0.281254		unfolded_protein_response	MIMAT0001080	5.73301e-06	0.00601967	0.422834		estrogen_response_early	MIMAT0000680	0	0	-0.431681
						glycolysis	MIMAT0003150	1.20121e-08	1.44145e-05	-0.266479		il6_jak_stat3_signaling	MIMAT0001080	6.19682e-06	0.00650666	-0.421416		myogenesis	MIMAT0000680	0	0	-0.611204
						kras_signaling_dn	MIMAT0003150	1.76071e-08	2.11285e-05	0.263499		fatty_acid_metabolism	MIMAT0001080	4.57969e-05	0.0480868	0.382726		apical_junction	MIMAT0000680	0	0	-0.580883
						oxidative_phosphorylation	MIMAT0003150	2.28803e-08	2.74564e-05	-0.261437		g2m_checkpoint	MIMAT0001412	0	0	0.574766		apical_surface	MIMAT0000680	0	0	-0.417583
						androgen_response	MIMAT0003150	3.30314e-07	0.000396376	-0.239359		myogenesis	MIMAT0001412	0	0	-0.588018		complement	MIMAT0000680	0	0	-0.59864
						dna_repair	MIMAT0003150	6.23189e-07	0.000747827	-0.233792		myc_targets_v1	MIMAT0001412	1.08972e-09	1.14421e-06	0.546854		e2f_targets	MIMAT0000680	0	0	0.52804
						adipogenesis	MIMAT0003150	1.921e-06	0.0023052	-0.223571		e2f_targets	MIMAT0001412	6.8683e-09	7.21172e-06	0.526309		myc_targets_v2	MIMAT0000680	0	0	0.412675
						myogenesis	MIMAT0003150	2.67709e-06	0.00321251	0.220467		myc_targets_v2	MIMAT0001412	4.11498e-08	4.32073e-05	0.502317		epithelial_mesenchymal_transition	MIMAT0000680	0	0	-0.570043
						uv_response_up	MIMAT0003150	4.38402e-06	0.00526082	-0.215771		dna_repair	MIMAT0001412	7.2788e-08	7.64274e-05	0.494097		inflammatory_response	MIMAT0000680	0	0	-0.540799
						myc_targets_v2	MIMAT0003150	1.02924e-05	0.0123509	-0.207396		coagulation	MIMAT0001412	1.50033e-07	0.000157535	-0.483319		uv_response_dn	MIMAT0000680	0	0	-0.474096
						mitotic_spindle	MIMAT0003150	1.59928e-05	0.0191914	-0.202937		mitotic_spindle	MIMAT0001412	6.8619e-07	0.0007205	0.459392		angiogenesis	MIMAT0000680	0	0	-0.523151
						cholesterol_homeostasis	MIMAT0003150	3.70873e-05	0.0445048	-0.194151		mtorc1_signaling	MIMAT0001412	8.40478e-07	0.000882502	0.456065		coagulation	MIMAT0000680	0	0	-0.656732
						unfolded_protein_response	MIMAT0003266	3.16382e-13	3.79658e-10	-0.337358		unfolded_protein_response	MIMAT0001412	8.53328e-07	0.000895994	0.455815		il2_stat5_signaling	MIMAT0000680	0	0	-0.537221
						il6_jak_stat3_signaling	MIMAT0003266	2.43987e-11	2.92784e-08	0.310492		oxidative_phosphorylation	MIMAT0001412	3.28816e-06	0.00345256	0.432796		allograft_rejection	MIMAT0000680	0	0	-0.428153
						e2f_targets	MIMAT0003266	7.57869e-11	9.09443e-08	-0.302982		pi3k_akt_mtor_signaling	MIMAT0001412	4.22751e-06	0.00443889	0.428329		kras_signaling_up	MIMAT0000680	0	0	-0.601129
						g2m_checkpoint	MIMAT0003266	1.77748e-10	2.13298e-07	-0.297187		myogenesis	MIMAT0001536	2.94303e-07	0.000309018	-0.472931		myc_targets_v1	MIMAT0000680	2.26695e-15	2.3803e-12	0.408528
						myc_targets_v1	MIMAT0003266	4.10567e-10	4.9268e-07	-0.291369		g2m_checkpoint	MIMAT0001536	4.29741e-07	0.000451228	0.466945		spermatogenesis	MIMAT0000680	2.10517e-13	2.21043e-10	0.387917
						inflammatory_response	MIMAT0003266	7.19886e-10	8.63864e-07	0.287393		oxidative_phosphorylation	MIMAT0001536	5.60058e-07	0.000588061	0.462691		hypoxia	MIMAT0000680	1.35048e-12	1.41801e-09	-0.37617
						glycolysis	MIMAT0003266	9.01304e-10	1.08157e-06	-0.285784		fatty_acid_metabolism	MIMAT0001536	3.69893e-06	0.00388387	0.430711		interferon_gamma_response	MIMAT0000680	9.29096e-12	9.75551e-09	-0.362929
						allograft_rejection	MIMAT0003266	1.2324e-09	1.47888e-06	0.283527		e2f_targets	MIMAT0001536	4.05575e-06	0.00425854	0.429071		notch_signaling	MIMAT0000680	5.82965e-11	6.12113e-08	-0.349504
						kras_signaling_dn	MIMAT0003266	1.95882e-09	2.35058e-06	0.280149		angiogenesis	MIMAT0001536	4.57773e-06	0.00480661	-0.426902		heme_metabolism	MIMAT0000680	1.73529e-10	1.82205e-07	-0.341175
						mtorc1_signaling	MIMAT0003266	1.96514e-09	2.35817e-06	-0.280125		estrogen_response_late	MIMAT0001536	4.72147e-06	0.00495754	0.426346		androgen_response	MIMAT0000680	9.89556e-10	1.03903e-06	-0.327324
						complement	MIMAT0003266	2.07159e-09	2.48591e-06	0.279738		epithelial_mesenchymal_transition	MIMAT0001536	5.22941e-06	0.00549088	-0.424502		xenobiotic_metabolism	MIMAT0000680	1.95997e-08	2.05796e-05	-0.301817
						myc_targets_v2	MIMAT0003266	2.89421e-09	3.47305e-06	-0.277268		myc_targets_v1	MIMAT0001536	6.09078e-06	0.00639532	0.421731		p53_pathway	MIMAT0000680	2.70682e-08	2.84216e-05	-0.298912
						interferon_gamma_response	MIMAT0003266	1.10894e-08	1.33073e-05	0.267097		dna_repair	MIMAT0001536	6.36237e-06	0.00668049	0.420934		oxidative_phosphorylation	MIMAT0000680	4.98294e-08	5.23209e-05	0.293335
						spermatogenesis	MIMAT0003266	2.80411e-08	3.36493e-05	-0.259824		coagulation	MIMAT0001536	1.20147e-05	0.0126155	-0.4091		estrogen_response_late	MIMAT0000680	8.38751e-08	8.80689e-05	-0.288482
						kras_signaling_up	MIMAT0003266	3.66611e-08	4.39933e-05	0.257682		peroxisome	MIMAT0001536	1.46092e-05	0.0153397	0.405375		hedgehog_signaling	MIMAT0000680	6.85664e-07	0.000719948	-0.267942
						apical_surface	MIMAT0003266	3.71428e-08	4.45714e-05	0.257578		glycolysis	MIMAT0001536	1.67754e-05	0.0176141	0.402715		interferon_alpha_response	MIMAT0000680	1.07939e-06	0.00113336	-0.263284
						p53_pathway	MIMAT0003266	4.39561e-08	5.27473e-05	0.256222		oxidative_phosphorylation	MIMAT0004550	1.0816e-08	1.13568e-05	-0.520517		bile_acid_metabolism	MIMAT0000680	1.56145e-06	0.00163953	-0.259428
						il2_stat5_signaling	MIMAT0003266	7.32767e-08	8.7932e-05	0.25206		unfolded_protein_response	MIMAT0004550	1.09166e-08	1.14625e-05	-0.520397		protein_secretion	MIMAT0000680	2.92627e-05	0.0307258	-0.22645
						dna_repair	MIMAT0003266	2.89314e-07	0.000347177	-0.240505		dna_repair	MIMAT0004550	3.77929e-08	3.96825e-05	-0.503521		il6_jak_stat3_signaling	MIMAT0000682	0	0	-0.414696
						interferon_alpha_response	MIMAT0003266	4.71982e-07	0.000566378	0.236246		myc_targets_v1	MIMAT0004550	6.53378e-08	6.86047e-05	-0.495672		complement	MIMAT0000682	0	0	-0.454928
						protein_secretion	MIMAT0003266	6.92353e-07	0.000830824	-0.232855		myc_targets_v2	MIMAT0004550	4.86147e-07	0.000510454	-0.464971		epithelial_mesenchymal_transition	MIMAT0000682	0	0	-0.446419
						tnfa_signaling_via_nfkb	MIMAT0003266	1.09814e-06	0.00131777	0.228706		mtorc1_signaling	MIMAT0004550	1.12663e-06	0.00118296	-0.4512		inflammatory_response	MIMAT0000682	0	0	-0.42185
						coagulation	MIMAT0003266	4.0021e-06	0.00480252	0.216646		e2f_targets	MIMAT0004550	1.20529e-06	0.00126556	-0.45007		il2_stat5_signaling	MIMAT0000682	0	0	-0.469835
						oxidative_phosphorylation	MIMAT0003266	1.1293e-05	0.0135516	-0.206465		glycolysis	MIMAT0004550	1.56929e-06	0.00164775	-0.445612		allograft_rejection	MIMAT0000682	0	0	-0.413669
						mitotic_spindle	MIMAT0003266	2.83411e-05	0.0340094	-0.197002		g2m_checkpoint	MIMAT0004550	1.28207e-05	0.0134618	-0.407868		kras_signaling_up	MIMAT0000682	0	0	-0.465556
						androgen_response	MIMAT0003338	0	0	-0.38314		myogenesis	MIMAT0004550	2.21502e-05	0.0232577	0.397303		apical_junction	MIMAT0000682	1.0155e-15	1.06628e-12	-0.41014
						protein_secretion	MIMAT0003338	0	0	-0.395304		dna_repair	MIMAT0004987	1.58213e-07	0.000166123	0.482513		coagulation	MIMAT0000682	1.70833e-14	1.79375e-11	-0.401346
						tgf_beta_signaling	MIMAT0003338	3.15635e-17	3.78762e-14	-0.378877		oxidative_phosphorylation	MIMAT0004987	2.73296e-07	0.000286961	0.47409		myogenesis	MIMAT0000682	3.4063e-13	3.57661e-10	-0.38499
						unfolded_protein_response	MIMAT0003338	2.66815e-13	3.20178e-10	-0.33835		glycolysis	MIMAT0004987	2.90841e-07	0.000305383	0.473116		interferon_gamma_response	MIMAT0000682	8.07615e-11	8.47996e-08	-0.347043
						mtorc1_signaling	MIMAT0003338	3.30236e-11	3.96283e-08	-0.308507		mtorc1_signaling	MIMAT0004987	3.52615e-07	0.000370246	0.470086		uv_response_dn	MIMAT0000682	8.07149e-10	8.47507e-07	-0.328982
						myc_targets_v1	MIMAT0003338	5.9145e-11	7.0974e-08	-0.304643		unfolded_protein_response	MIMAT0004987	4.16948e-07	0.000437796	0.467427		angiogenesis	MIMAT0000682	9.23151e-10	9.69309e-07	-0.32789
						hypoxia	MIMAT0003338	2.32315e-10	2.78778e-07	-0.295341		myc_targets_v1	MIMAT0004987	1.7888e-06	0.00187824	0.443379		tgf_beta_signaling	MIMAT0000682	1.8151e-09	1.90586e-06	-0.322329
						glycolysis	MIMAT0003338	6.92459e-10	8.30951e-07	-0.28767		fatty_acid_metabolism	MIMAT0004987	2.46494e-06	0.00258819	0.437846		apoptosis	MIMAT0000682	2.04618e-09	2.14849e-06	-0.321331
						angiogenesis	MIMAT0003338	3.36634e-09	4.03961e-06	-0.276144		cholesterol_homeostasis	MIMAT0004987	5.96823e-06	0.00626664	0.422102		tnfa_signaling_via_nfkb	MIMAT0000682	2.41151e-09	2.53209e-06	-0.319958
						pi3k_akt_mtor_signaling	MIMAT0003338	3.72544e-09	4.47052e-06	-0.275387		g2m_checkpoint	MIMAT0004987	7.59417e-06	0.00797388	0.417681		hedgehog_signaling	MIMAT0000682	1.96343e-07	0.00020616	-0.280361
						g2m_checkpoint	MIMAT0003338	4.583e-09	5.4996e-06	-0.273833		uv_response_up	MIMAT0004987	2.24025e-05	0.0235226	0.397081		dna_repair	MIMAT0000682	1.98397e-07	0.000208316	0.28026
						mitotic_spindle	MIMAT0003338	1.90194e-08	2.28232e-05	-0.262894		e2f_targets	MIMAT0004987	3.10245e-05	0.0325758	0.390622		apical_surface	MIMAT0000682	3.74767e-07	0.000393505	-0.274016
						epithelial_mesenchymal_transition	MIMAT0003338	5.09501e-08	6.11401e-05	-0.255026		myc_targets_v2	MIMAT0004987	3.35257e-05	0.035202	0.389065		interferon_alpha_response	MIMAT0000682	4.68786e-07	0.000492225	-0.271782
						uv_response_dn	MIMAT0003338	5.23598e-08	6.28318e-05	-0.254805		estrogen_response_late	MIMAT0004987	3.81541e-05	0.0400618	0.386452		hypoxia	MIMAT0000682	2.05591e-06	0.0021587	-0.256516
						estrogen_response_late	MIMAT0003338	1.21822e-07	0.000146187	-0.247848		mitotic_spindle	MIMAT0004987	4.0044e-05	0.0420462	0.385469		heme_metabolism	MIMAT0000682	4.63056e-06	0.00486208	-0.247717
						estrogen_response_early	MIMAT0003338	2.40094e-07	0.000288113	-0.242107		mitotic_spindle	MIMAT0009197	0	0	0.578		oxidative_phosphorylation	MIMAT0000682	1.1314e-05	0.0118797	0.237651
						e2f_targets	MIMAT0003338	6.07526e-07	0.000729031	-0.234018		dna_repair	MIMAT0009197	0	0	0.617227		e2f_targets	MIMAT0000682	2.43425e-05	0.0255596	0.228663
						apoptosis	MIMAT0003338	3.6987e-06	0.00443844	-0.217401		g2m_checkpoint	MIMAT0009197	0	0	0.64994		epithelial_mesenchymal_transition	MIMAT0000764	0	0	-0.419673
						heme_metabolism	MIMAT0003338	1.38943e-05	0.0166731	-0.20437		unfolded_protein_response	MIMAT0009197	0	0	0.600843		kras_signaling_up	MIMAT0000764	0	0	-0.422134
						uv_response_up	MIMAT0003338	1.61613e-05	0.0193936	-0.20283		mtorc1_signaling	MIMAT0009197	0	0	0.67636		dna_repair	MIMAT0000764	7.71091e-14	8.09646e-11	0.393711
						apoptosis	MIMAT0004568	0	0	0.465772		e2f_targets	MIMAT0009197	0	0	0.62604		inflammatory_response	MIMAT0000764	1.43504e-13	1.50679e-10	-0.390182
						androgen_response	MIMAT0004568	0	0	0.441475		myc_targets_v1	MIMAT0009197	0	0	0.644954		il6_jak_stat3_signaling	MIMAT0000764	3.71944e-13	3.90542e-10	-0.384445
						inflammatory_response	MIMAT0004568	2.61091e-16	3.13309e-13	0.374953		myc_targets_v2	MIMAT0009197	0	0	0.622871		complement	MIMAT0000764	1.55037e-12	1.62789e-09	-0.375254
						tgf_beta_signaling	MIMAT0004568	5.53754e-16	6.64504e-13	0.372099		oxidative_phosphorylation	MIMAT0009197	0	0	0.609916		oxidative_phosphorylation	MIMAT0000764	3.26003e-12	3.42303e-09	0.370236
						il2_stat5_signaling	MIMAT0004568	8.78515e-16	1.05422e-12	0.370184		glycolysis	MIMAT0009197	0	0	0.59937		il2_stat5_signaling	MIMAT0000764	7.58469e-12	7.96392e-09	-0.364365
						kras_signaling_up	MIMAT0004568	3.58742e-15	4.3049e-12	0.363752		coagulation	MIMAT0009197	0	0	-0.613168		allograft_rejection	MIMAT0000764	9.89039e-12	1.03849e-08	-0.362484
						pi3k_akt_mtor_signaling	MIMAT0004568	4.22536e-15	5.07043e-12	0.362955		myogenesis	MIMAT0009197	7.67315e-12	8.05681e-09	-0.566296		uv_response_dn	MIMAT0000764	1.68765e-11	1.77203e-08	-0.358649
						complement	MIMAT0004568	6.09901e-15	7.31881e-12	0.361138		pi3k_akt_mtor_signaling	MIMAT0009197	6.25787e-10	6.57076e-07	0.551784		angiogenesis	MIMAT0000764	6.63815e-11	6.97006e-08	-0.348526
						protein_secretion	MIMAT0004568	2.51225e-14	3.0147e-11	0.353781		fatty_acid_metabolism	MIMAT0009197	1.62736e-08	1.70872e-05	0.515124		tgf_beta_signaling	MIMAT0000764	2.79275e-10	2.93239e-07	-0.337459
						uv_response_dn	MIMAT0004568	5.02473e-14	6.02968e-11	0.350006		peroxisome	MIMAT0009197	6.51715e-08	6.84301e-05	0.495709		apical_junction	MIMAT0000764	3.38097e-10	3.55002e-07	-0.335951
						il6_jak_stat3_signaling	MIMAT0004568	2.26682e-13	2.72019e-10	0.341473		kras_signaling_up	MIMAT0009197	7.34361e-08	7.71079e-05	-0.493967		coagulation	MIMAT0000764	6.26656e-10	6.57989e-07	-0.331027
						interferon_gamma_response	MIMAT0004568	4.25508e-13	5.1061e-10	0.337785		cholesterol_homeostasis	MIMAT0009197	2.63727e-07	0.000276913	0.474646		fatty_acid_metabolism	MIMAT0000764	1.79046e-09	1.87998e-06	0.322442
						allograft_rejection	MIMAT0004568	1.88119e-12	2.25743e-09	0.328819		epithelial_mesenchymal_transition	MIMAT0009197	1.58994e-06	0.00166944	-0.44539		apical_surface	MIMAT0000764	1.26854e-08	1.33197e-05	-0.305684
						tnfa_signaling_via_nfkb	MIMAT0004568	8.94825e-12	1.07379e-08	0.319028		p53_pathway	MIMAT0009197	2.79549e-06	0.00293526	0.43565		tnfa_signaling_via_nfkb	MIMAT0000764	2.32094e-08	2.43698e-05	-0.3003
						heme_metabolism	MIMAT0004568	1.4248e-11	1.70975e-08	0.316031		complement	MIMAT0009197	2.8133e-06	0.00295396	-0.435539		myc_targets_v1	MIMAT0000764	3.12686e-08	3.2832e-05	0.297604
						interferon_alpha_response	MIMAT0004568	4.33026e-10	5.19632e-07	0.292909		angiogenesis	MIMAT0009197	3.90278e-06	0.00409791	-0.429756		myc_targets_v2	MIMAT0000764	3.81476e-08	4.0055e-05	0.29579
						apical_surface	MIMAT0004568	5.29207e-10	6.35049e-07	0.291485		wnt_beta_catenin_signaling	MIMAT0009197	4.5214e-06	0.00474747	0.427124		myogenesis	MIMAT0000764	2.45775e-07	0.000258064	-0.278174
						apical_junction	MIMAT0004568	3.25182e-08	3.90218e-05	0.260358		inflammatory_response	MIMAT0009197	6.00475e-06	0.00630499	-0.421991		interferon_gamma_response	MIMAT0000764	2.75211e-07	0.000288971	-0.277066
						p53_pathway	MIMAT0004568	1.65917e-07	0.000199101	0.246882		protein_secretion	MIMAT0009197	7.06379e-06	0.00741698	0.419016		apoptosis	MIMAT0000764	3.14511e-07	0.000330237	-0.275751
						hypoxia	MIMAT0004568	1.6888e-07	0.000202656	0.246732		spermatogenesis	MIMAT0009197	1.08334e-05	0.0113751	0.411056		e2f_targets	MIMAT0000764	4.24848e-06	0.00446091	0.248665
						estrogen_response_late	MIMAT0004568	5.58643e-07	0.000670371	0.236325		reactive_oxigen_species_pathway	MIMAT0009197	1.37107e-05	0.0143963	0.406589		hedgehog_signaling	MIMAT0000764	7.36223e-06	0.00773035	-0.242545
						mitotic_spindle	MIMAT0004568	8.52894e-07	0.00102347	0.23253		allograft_rejection	MIMAT0009197	1.59423e-05	0.0167394	-0.403698		reactive_oxigen_species_pathway	MIMAT0000764	1.40875e-05	0.0147918	0.235114
						estrogen_response_early	MIMAT0004568	5.28293e-06	0.00633951	0.2154		uv_response_up	MIMAT0009197	2.31866e-05	0.0243459	0.396404		notch_signaling	MIMAT0000764	2.41309e-05	0.0253375	-0.228767
						mtorc1_signaling	MIMAT0004568	1.01757e-05	0.0122109	0.2089		il6_jak_stat3_signaling	MIMAT0009197	4.60665e-05	0.0483699	-0.382606		tnfa_signaling_via_nfkb	MIMAT0001080	0	0	-0.429248
						epithelial_mesenchymal_transition	MIMAT0004568	3.47868e-05	0.0417441	0.196141								il6_jak_stat3_signaling	MIMAT0001080	0	0	-0.4178
						dna_repair	MIMAT0004597	0	0	-0.390023								complement	MIMAT0001080	0	0	-0.443316
						unfolded_protein_response	MIMAT0004597	0	0	-0.42078								inflammatory_response	MIMAT0001080	0	0	-0.426414
						e2f_targets	MIMAT0004597	0	0	-0.385252								coagulation	MIMAT0001080	0	0	-0.431015
						myc_targets_v1	MIMAT0004597	0	0	-0.406684								kras_signaling_up	MIMAT0001080	9.9133e-15	1.0409e-11	-0.403685
						glycolysis	MIMAT0004597	0	0	-0.409401								il2_stat5_signaling	MIMAT0001080	1.00483e-12	1.05507e-09	-0.378112
						kras_signaling_dn	MIMAT0004597	0	0	0.421504								allograft_rejection	MIMAT0001080	1.08805e-12	1.14246e-09	-0.377592
						mtorc1_signaling	MIMAT0004597	8.76481e-18	1.05178e-14	-0.380615								apoptosis	MIMAT0001080	3.10924e-10	3.2647e-07	-0.336613
						myogenesis	MIMAT0004597	8.50394e-17	1.02047e-13	0.376537								e2f_targets	MIMAT0001080	1.53566e-08	1.61244e-05	0.303992
						g2m_checkpoint	MIMAT0004597	3.85275e-16	4.6233e-13	-0.37142								angiogenesis	MIMAT0001080	1.83897e-08	1.93092e-05	-0.302387
						myc_targets_v2	MIMAT0004597	4.8316e-16	5.79793e-13	-0.370523								interferon_gamma_response	MIMAT0001080	2.93925e-08	3.08622e-05	-0.298166
						il6_jak_stat3_signaling	MIMAT0004597	2.08802e-15	2.50562e-12	0.364122								g2m_checkpoint	MIMAT0001080	1.20749e-07	0.000126786	0.285033
						allograft_rejection	MIMAT0004597	2.31185e-15	2.77422e-12	0.363644								spermatogenesis	MIMAT0001080	1.37412e-07	0.000144283	0.283799
						inflammatory_response	MIMAT0004597	6.75497e-15	8.10597e-12	0.358406								myogenesis	MIMAT0001080	4.44902e-07	0.000467147	-0.272305
						kras_signaling_up	MIMAT0004597	6.05726e-14	7.26871e-11	0.346765								epithelial_mesenchymal_transition	MIMAT0001080	6.21997e-07	0.000653097	-0.268932
						complement	MIMAT0004597	3.94987e-13	4.73984e-10	0.33606								tgf_beta_signaling	MIMAT0001080	8.84149e-07	0.000928356	-0.265343
						il2_stat5_signaling	MIMAT0004597	1.94407e-12	2.33289e-09	0.326499								apical_junction	MIMAT0001080	1.56724e-06	0.0016456	-0.259389
						apical_surface	MIMAT0004597	9.8101e-12	1.17721e-08	0.316375								xenobiotic_metabolism	MIMAT0001080	7.30974e-06	0.00767522	-0.242626
						oxidative_phosphorylation	MIMAT0004597	5.18943e-10	6.22731e-07	-0.289718								myc_targets_v2	MIMAT0001080	1.18076e-05	0.012398	0.237159
						coagulation	MIMAT0004597	7.12389e-10	8.54866e-07	0.287467								estrogen_response_early	MIMAT0001080	3.03229e-05	0.0318391	-0.22602
						bile_acid_metabolism	MIMAT0004597	7.64312e-09	9.17175e-06	0.269956								androgen_response	MIMAT0001080	3.55697e-05	0.0373481	-0.224081
						interferon_gamma_response	MIMAT0004597	2.08861e-08	2.50634e-05	0.262157								dna_repair	MIMAT0001080	3.97026e-05	0.0416878	0.222735
						protein_secretion	MIMAT0004597	2.46696e-08	2.96035e-05	-0.260841								kras_signaling_up	MIMAT0001412	1.67224e-10	1.75585e-07	-0.372413
						apical_junction	MIMAT0004597	2.00213e-07	0.000240256	0.243658								coagulation	MIMAT0001412	5.59351e-10	5.87319e-07	-0.362174
						tnfa_signaling_via_nfkb	MIMAT0004597	7.22446e-07	0.000866936	0.232476								dna_repair	MIMAT0001412	7.42665e-10	7.79799e-07	0.359712
						spermatogenesis	MIMAT0004597	1.18402e-06	0.00142082	-0.228022								e2f_targets	MIMAT0001412	8.94945e-10	9.39692e-07	0.35808
						uv_response_dn	MIMAT0004597	4.20834e-06	0.00505001	0.216164								myc_targets_v1	MIMAT0001412	1.9514e-09	2.04897e-06	0.351155
						hedgehog_signaling	MIMAT0004597	1.7806e-05	0.0213672	0.201836								complement	MIMAT0001412	2.31309e-09	2.42875e-06	-0.349622
						mitotic_spindle	MIMAT0004673	0	0	-0.429748								inflammatory_response	MIMAT0001412	2.69665e-09	2.83149e-06	-0.348231
						g2m_checkpoint	MIMAT0004673	0	0	-0.432666								il2_stat5_signaling	MIMAT0001412	5.48862e-09	5.76305e-06	-0.3417
						e2f_targets	MIMAT0004673	0	0	-0.38204								tnfa_signaling_via_nfkb	MIMAT0001412	7.84787e-09	8.24027e-06	-0.338357
						myc_targets_v1	MIMAT0004673	3.33436e-10	4.00124e-07	-0.292828								epithelial_mesenchymal_transition	MIMAT0001412	1.15739e-08	1.21526e-05	-0.334679
						bile_acid_metabolism	MIMAT0004673	5.39888e-10	6.47866e-07	0.289438								myogenesis	MIMAT0001412	1.41907e-08	1.49002e-05	-0.332731
						spermatogenesis	MIMAT0004673	7.45826e-10	8.94991e-07	-0.28714								myc_targets_v2	MIMAT0001412	1.53399e-08	1.61069e-05	0.331983
						pi3k_akt_mtor_signaling	MIMAT0004673	4.6284e-09	5.55408e-06	-0.273759								apical_junction	MIMAT0001412	1.75998e-08	1.84798e-05	-0.330659
						androgen_response	MIMAT0004673	1.05253e-07	0.000126303	-0.249067								g2m_checkpoint	MIMAT0001412	2.66416e-08	2.79737e-05	0.326625
						mtorc1_signaling	MIMAT0004673	2.06692e-07	0.000248031	-0.243387								il6_jak_stat3_signaling	MIMAT0001412	7.40404e-08	7.77424e-05	-0.316431
						unfolded_protein_response	MIMAT0004673	2.23519e-07	0.000268223	-0.242719								spermatogenesis	MIMAT0001412	1.2395e-07	0.000130147	0.31115
						angiogenesis	MIMAT0004673	4.70317e-07	0.00056438	-0.236277								apoptosis	MIMAT0001412	1.35428e-07	0.0001422	-0.310232
						myc_targets_v2	MIMAT0004673	7.83962e-07	0.000940754	-0.231745								angiogenesis	MIMAT0001412	3.11236e-07	0.000326798	-0.301458
						tgf_beta_signaling	MIMAT0004673	5.87393e-06	0.00704871	-0.212937								apical_surface	MIMAT0001412	3.72586e-07	0.000391215	-0.299524
						protein_secretion	MIMAT0004673	8.4651e-06	0.0101581	-0.209343								uv_response_dn	MIMAT0001412	1.10538e-06	0.00116065	-0.287534
						xenobiotic_metabolism	MIMAT0004673	2.41312e-05	0.0289575	0.198687								hedgehog_signaling	MIMAT0001412	3.59248e-06	0.0037721	-0.273905
						epithelial_mesenchymal_transition	MIMAT0004775	7.79513e-09	9.35416e-06	-0.269806								estrogen_response_early	MIMAT0001412	8.29101e-06	0.00870556	-0.263786
						angiogenesis	MIMAT0004775	1.20647e-07	0.000144777	-0.247929								allograft_rejection	MIMAT0001412	1.06823e-05	0.0112164	-0.260639
						bile_acid_metabolism	MIMAT0004775	6.06937e-07	0.000728325	0.234026								interferon_gamma_response	MIMAT0001412	2.5751e-05	0.0270385	-0.249399
						hypoxia	MIMAT0004775	2.15924e-06	0.00259109	-0.222483								hypoxia	MIMAT0001412	3.24467e-05	0.034069	-0.24636
																		il6_jak_stat3_signaling	MIMAT0001536	0	0	-0.438634
																		complement	MIMAT0001536	0	0	-0.464435
																		epithelial_mesenchymal_transition	MIMAT0001536	0	0	-0.413872
																		inflammatory_response	MIMAT0001536	0	0	-0.448208
																		il2_stat5_signaling	MIMAT0001536	0	0	-0.474249
																		allograft_rejection	MIMAT0001536	0	0	-0.451407
																		kras_signaling_up	MIMAT0001536	0	0	-0.4671
																		interferon_gamma_response	MIMAT0001536	2.21278e-14	2.32342e-11	-0.400147
																		apical_junction	MIMAT0001536	9.48451e-12	9.95873e-09	-0.362782
																		coagulation	MIMAT0001536	1.78505e-11	1.8743e-08	-0.358242
																		tnfa_signaling_via_nfkb	MIMAT0001536	5.64243e-11	5.92455e-08	-0.349749
																		myogenesis	MIMAT0001536	6.57507e-10	6.90382e-07	-0.33064
																		interferon_alpha_response	MIMAT0001536	1.08054e-09	1.13457e-06	-0.326605
																		uv_response_dn	MIMAT0001536	1.83903e-09	1.93098e-06	-0.32222
																		apoptosis	MIMAT0001536	3.08421e-09	3.23842e-06	-0.317889
																		dna_repair	MIMAT0001536	4.5444e-09	4.77162e-06	0.314597
																		tgf_beta_signaling	MIMAT0001536	1.36209e-08	1.43019e-05	-0.305055
																		angiogenesis	MIMAT0001536	7.72744e-08	8.11382e-05	-0.289252
																		oxidative_phosphorylation	MIMAT0001536	3.63792e-07	0.000381982	0.274311
																		apical_surface	MIMAT0001536	1.01752e-06	0.0010684	-0.263894
																		hedgehog_signaling	MIMAT0001536	1.03679e-06	0.00108862	-0.2637
																		fatty_acid_metabolism	MIMAT0001536	1.33419e-05	0.014009	0.235746
																		e2f_targets	MIMAT0001536	2.92658e-05	0.0307291	0.226449
																		mtorc1_signaling	MIMAT0004550	1.14684e-08	1.20418e-05	-0.306572
																		e2f_targets	MIMAT0004550	1.31849e-08	1.38442e-05	-0.305343
																		myc_targets_v1	MIMAT0004550	2.35602e-08	2.47383e-05	-0.300165
																		g2m_checkpoint	MIMAT0004550	9.28647e-08	9.7508e-05	-0.287523
																		dna_repair	MIMAT0004550	2.11056e-07	0.000221609	-0.279659
																		myc_targets_v2	MIMAT0004550	2.45752e-06	0.00258039	-0.25461
																		unfolded_protein_response	MIMAT0004550	2.48227e-06	0.00260639	-0.254502
																		coagulation	MIMAT0004550	4.74241e-06	0.00497953	0.247453
																		oxidative_phosphorylation	MIMAT0004550	1.31748e-05	0.0138336	-0.235892
																		spermatogenesis	MIMAT0004550	3.67211e-05	0.0385571	-0.223692
																		il6_jak_stat3_signaling	MIMAT0004987	0	0	-0.452234
																		g2m_checkpoint	MIMAT0004987	0	0	0.414657
																		complement	MIMAT0004987	0	0	-0.467336
																		inflammatory_response	MIMAT0004987	0	0	-0.424917
																		allograft_rejection	MIMAT0004987	0	0	-0.487719
																		kras_signaling_up	MIMAT0004987	0	0	-0.45491
																		interferon_gamma_response	MIMAT0004987	9.28799e-16	9.75239e-13	-0.411056
																		coagulation	MIMAT0004987	1.65415e-15	1.73686e-12	-0.410068
																		myc_targets_v2	MIMAT0004987	2.01965e-15	2.12064e-12	0.409643
																		e2f_targets	MIMAT0004987	6.33297e-14	6.64962e-11	0.39582
																		il2_stat5_signaling	MIMAT0004987	1.72189e-13	1.80798e-10	-0.390158
																		angiogenesis	MIMAT0004987	4.98702e-13	5.23637e-10	-0.383659
																		mtorc1_signaling	MIMAT0004987	1.91717e-12	2.01303e-09	0.374878
																		myc_targets_v1	MIMAT0004987	2.90356e-12	3.04874e-09	0.372066
																		epithelial_mesenchymal_transition	MIMAT0004987	1.33862e-11	1.40555e-08	-0.361339
																		myogenesis	MIMAT0004987	2.01944e-11	2.12042e-08	-0.358359
																		dna_repair	MIMAT0004987	3.86926e-11	4.06273e-08	0.353568
																		interferon_alpha_response	MIMAT0004987	6.58774e-10	6.91713e-07	-0.331574
																		tnfa_signaling_via_nfkb	MIMAT0004987	5.21024e-09	5.47075e-06	-0.314331
																		oxidative_phosphorylation	MIMAT0004987	1.87911e-08	1.97306e-05	0.30307
																		fatty_acid_metabolism	MIMAT0004987	6.54899e-08	6.87643e-05	0.291644
																		apoptosis	MIMAT0004987	5.03296e-07	0.000528461	-0.271861
																		uv_response_dn	MIMAT0004987	6.32695e-07	0.00066433	-0.269544
																		spermatogenesis	MIMAT0004987	1.57439e-06	0.00165311	0.260101
																		apical_junction	MIMAT0004987	1.99301e-06	0.00209266	-0.2576
																		unfolded_protein_response	MIMAT0004987	2.19941e-06	0.00230938	0.256547
																		tgf_beta_signaling	MIMAT0004987	2.53695e-06	0.0026638	-0.255013
																		cholesterol_homeostasis	MIMAT0004987	1.72609e-05	0.0181239	0.233424
																		kras_signaling_up	MIMAT0009197	0	0	-0.439678
																		complement	MIMAT0009197	7.76007e-16	8.14808e-13	-0.415138
																		il2_stat5_signaling	MIMAT0009197	3.55826e-13	3.73617e-10	-0.39113
																		allograft_rejection	MIMAT0009197	5.86376e-12	6.15694e-09	-0.372485
																		inflammatory_response	MIMAT0009197	1.58038e-11	1.6594e-08	-0.365355
																		dna_repair	MIMAT0009197	2.11481e-11	2.22055e-08	0.363214
																		myc_targets_v2	MIMAT0009197	2.13339e-11	2.24006e-08	0.36315
																		myc_targets_v1	MIMAT0009197	2.27439e-11	2.38811e-08	0.362676
																		coagulation	MIMAT0009197	2.34583e-11	2.46312e-08	-0.362447
																		il6_jak_stat3_signaling	MIMAT0009197	3.72974e-11	3.91623e-08	-0.358987
																		myogenesis	MIMAT0009197	4.48868e-10	4.71311e-07	-0.339572
																		oxidative_phosphorylation	MIMAT0009197	4.55627e-10	4.78408e-07	0.33945
																		epithelial_mesenchymal_transition	MIMAT0009197	1.00486e-09	1.0551e-06	-0.332969
																		g2m_checkpoint	MIMAT0009197	1.68851e-08	1.77294e-05	0.308535
																		e2f_targets	MIMAT0009197	3.52449e-08	3.70071e-05	0.301792
																		angiogenesis	MIMAT0009197	3.92971e-07	0.000412619	-0.278443
																		tnfa_signaling_via_nfkb	MIMAT0009197	7.20689e-07	0.000756723	-0.272231
																		fatty_acid_metabolism	MIMAT0009197	1.05604e-06	0.00110884	0.26824
																		mtorc1_signaling	MIMAT0009197	3.37306e-06	0.00354171	0.25571
																		interferon_gamma_response	MIMAT0009197	3.95351e-06	0.00415119	-0.253947
																		apical_junction	MIMAT0009197	2.20631e-05	0.0231662	-0.233991
																		uv_response_dn	MIMAT0009197	3.46976e-05	0.0364325	-0.228445
