# Supplementary material for: Identification of microRNAs involved in pathways which characterize the expression subtypes of NSCLC
Source: Mol Oncol. 2019 Sep 22;13(12):2604–15. doi: 10.1002/1878-0261.12571 (PMC6887593; doi:10.1002/1878-0261.12571)
Supplement: Supplementary file 6 — Table S3 . Shows which cells the subtype‐specific microRNA may originate from. The sequencing data is from a project were the authors sequenced microRNAs from 46 primary cell types, 42 cancer cell lines and tissues (McCall et al., 2017). We extracted the sequencing data for the subtype‐specific microRNAs. [file MOL2-13-2604-s006.xlsx]

## Sheet: Sheet1
SampleID	B_Cell_CD77	B_Cell_Centroblast	B_Cell_Centrocyte	B_Cell_memory	B_Cell_naive	B_Cell_Pre-germinal_center	Blood	CD14_Monocyte	CD4_T_Cell	CD8_T_Cell_adult	CD8_T Cell_Neonatal	Dendritic_cells	Fibroblast_Lung	CD3_T Cell Splenic	Macrophage	Lung_tissue	NSCLC_H460	Lung_cancer_RVH6849	Lung_squamous_H520	Lung_adeno_H1264	Lung_adeno_A549
hsa-miR-101-3p	2473	1000	972	2530	6824	1888	101	4202	1029	2709	1370	2093	517	5998	1916	31150	1677	3307	2619	2017	1418
hsa-miR-106b-5p	7292	414	354	95	175	274	67	16256	164	28	51	214	226	112	364	748	225	744	3884	421	1383
hsa-miR-135b-5p	17	0	0	0	0	0	0	0	3	0	1	0	7	0	0	86	0	42	1142	3	27
hsa-miR-140-3p	11778	24819	22234	43328	58019	34021	1411	872	1715	3194	1613	5252	964	2962	11636	4305	1054	477	808	2367	1190
hsa-miR-141-3p	79	1	1	0	5	4	0	32	398	296	387	37	1	257	13	3216	32	6222	4069	24	1291
hsa-miR-142-3p	18655	148	131	529	252	135	64	9925	1366	242	329	3044	2	108758	7793	5502	7	186	406	23	11
hsa-miR-142-5p	6099	13598	8553	24482	12611	16437	946	2449	41932	50704	45974	32362	6	33925	5230	1331	11	1159	102	26	19
hsa-miR-145-5p	168	2	3	0	1	0	14	18	0	6	1	2	883	4	36	3680	1	1	20	3	8
hsa-miR-146b-5p	488	293	441	1068	601	406	41	37	347319	109162	122227	73698	551	16395	10683	10520	52	108	102	151	1103
hsa-miR-149-5p	7	0	0	0	0	0	0	1	9	0	0	6	243	0	21	35	442	502	529	782	244
hsa-miR-155-5p	2363	3022	4706	2629	2863	3360	6	468	14723	522	712	366	9182	8330	4069	572	26	20	2148	2163	38
hsa-miR-181c-5p	17	6	6	28	3	14	5	14	1661	871	6741	476	313	519	268	473	360	519	171	243	415
hsa-miR-18b-5p	2058	3	4	0	1	2	0	99	30	0	1	2	1	8	26	7	0	6	33	0	2
hsa-miR-196a-5p	0	0	0	0	0	0	0	0	0	0	0	0	12	178	1	3	445	2103	1350	597	205
hsa-miR-196b-5p	2	2	1	0	0	1	3	36	0	10	35	7	7	6	102	17	260	1105	2022	387	70
hsa-miR-200a-3p	35	5	2	8	10	6	0	7	3	0	1	2	0	7	48	273	37	1729	1389	10	173
hsa-miR-200b-3p	14	5	5	14	10	3	0	3	7	21	2	15	4	12	24	562	759	24302	3243	143	2001
hsa-miR-200c-3p	80	21	27	17	26	24	1	36	19	29	47	46	3	17	70	3422	9	1521	7342	5	315
hsa-miR-205-3p	0	0	0	0	0	0	0	0	0	0	0	0	0	0	0	0	0	2	0	0	0
hsa-miR-205-5p	106	8	9	5	2	3	0	0	1	0	0	0	2	2	2	163	6	2593	41	8	67
hsa-miR-210-3p	1762	69	66	55	38	49	20	7	1295	8	20	158	108	26	1950	106	111	80	858	851	363
hsa-miR-221-3p	988	3538	3800	21759	9007	6501	46	12	1799	654	401	2719	16184	1639	14207	800	3621	573	5479	5591	9446
hsa-miR-221-5p	127	1026	982	3848	1133	1501	3	129	20	19	11	193	386	12	455	52	61	13	239	102	151
hsa-miR-22-3p	107	83	75	285	64	122	2265	5823	3071	1905	847	81656	95611	14850	14717	31005	54254	13923	44693	113712	45804
hsa-miR-224-5p	9	12	11	9	2	0	0	2	0	6	0	1	79	0	7	32	1553	1358	423	1229	1075
hsa-miR-23b-3p	1240	210	181	2076	159	213	27	267	308	179	132	453	783	213	945	3084	1018	941	3328	292	4253
hsa-miR-29c-5p	101	13	13	35	16	11	3	29	12	26	6	9	9	16	272	56	5	4	30	4	22
hsa-miR-30c-2-3p	2	34	37	5	5	6	0	0	0	0	0	0	21	0	1	88	304	16	128	246	257
hsa-miR-30e-5p	3803	581	619	233	367	362	274	1316	10746	2218	2073	12505	3485	8760	3378	7071	3946	25747	5900	14067	3364
hsa-miR-31-5p	31	1	0	9	1	2	1	0	86	217	57	0	6317	437	78	25	9592	3513	3392	3164	5724
hsa-miR-339-5p	921	53	65	16	23	28	103	263	49	79	13	285	82	57	1403	82	163	172	247	468	343
hsa-miR-34b-5p	3	0	0	0	0	0	0	2	16	0	0	4	22	0	10	153	41	23	19	78	57
hsa-miR-429	2	1	0	0	0	1	0	1	1	0	0	2	1	2	7	219	129	5740	792	25	554
hsa-miR-452-5p	5	5	1	5	2	0	0	0	0	0	0	0	29	0	1	281	377	9	98	395	424
hsa-miR-455-5p	28	1	2	0	2	0	0	0	5	0	1	0	135	2	24	62	127	2	61	226	61
hsa-miR-500a-3p	20	6	9	12	3	8	29	148	193	543	124	2466	188	64	177	126	197	334	311	443	302
hsa-miR-502-3p	104	28	28	33	20	22	26	457	15	13	6	159	16	18	157	42	22	35	71	28	50
hsa-miR-598-3p	116	135	138	69	65	70	1	19	36	7	13	21	39	34	62	114	1	80	155	2	7
hsa-miR-660-5p	735	18	15	18	53	22	12	806	91	29	19	833	125	61	1286	134	134	307	303	229	218
hsa-miR-7-5p	704	435	643	46	114	173	20	65	317	17	49	15	105	3	396	16	6	5	2207	10	1133
hsa-miR-944	0	7	9	5	1	2	0	0	0	0	0	2	0	0	0	14	3	1	0	2	21
