# Supplementary material for: Identification of microRNAs involved in pathways which characterize the expression subtypes of NSCLC
Source: Mol Oncol. 2019 Sep 22;13(12):2604–15. doi: 10.1002/1878-0261.12571 (PMC6887593; doi:10.1002/1878-0261.12571)
Supplement: Supplementary file 7 — Table S4 . Shows in silico predicted targets for subtype‐specific microRNAs within the associated gene set. Genes marked with a star are previous functionally validated according to MiRTargetBase (Chou et al., 2018). [file MOL2-13-2604-s008.xlsx]

## Sheet: Associated processes
PI subtype			TRU subtype			PP subtype		*=functionally validated targets (references see sheet 2)
3 upregulated microRNAs			9 upregulated microRNAs			2 upregulated and 7 downregulated microRNAs
Upregulated genesets:			Upregulated genesets:			Upregulated genesets:
No anticorrelated pathways			No anticorrelated pathways			G2M checkpoint:	11 predicted targets (anti-corr)
						CHEK1	hsa-mir-101-3p
						EZH2	hsa-miR-101-3p *
						HN1	hsa-mir-101-3p
						KIF11	hsa-mir-101-3p
						KIF20B	hsa-mir-101-3p
						KPNB1	hsa-miR-101
						LIG3	hsa-mir-101-3p
						LMNB2	hsa-miR-101-3p
						MAD2L1	hsa-mir-101-3p
						RACGAP1	hsa-miR-140-3p
						UCK2	hsa-mir-101-3p
						Glycolysis:	No predicted targets
Downregulated genesets:			Downregulated genesets:			Downregulated genesets:
NA			G2M checkpoint	6 predicted targets (anti-corr)		Inflammatory response:	6 predicted targets (anti-corr)
			CDKN3	hsa-mir-181c-5p		RGS1	hsa-mir-200c-3p
			CDK1	hsa-miR-181c-5p		LCP2	hsa-mir-141-3p
			MAD2L1	hsa-miR-181c-5p		PTGER4	hsa-miR-141-3p
			CDC45	hsa-mir-181c-5p		EREG	hsa-mir-200c-3p
			EXO1	hsa-miR-181c-5p		INHBA	hsa-miR-200c-3p
			POLQ	hsa-miR-181c-5p		NLRP3	hsa-mir-200c-3p
			E2F-targets	6 predicted targets (anti-corr)
			CDKN3	hsa-miR-181c-5p
			CDK1	hsa-miR-181c-5p
			HMGB2	hsa-miR-181c-5p
			MAD2L1	hsa-miR-181c-5p
			MELK	hsa-miR-181c-5p
			UBE2T	hsa-miR-181c-5p
			spermatogenesis:	3 predicted targets (anti-corr)
			CDKN3	hsa-mir-181c-5p
			TOPBP1	hsa-miR-181c-5p
			CDK1	hsa-miR-181c-5p, hsa-miR-455-5p
Primitive subtype			Classical subtype			Secretory subtype			Basal subtype
2 upregulated and 3 downregulated microRNAs			5 upregulated microRNAs			1 upregulated and 8 downregulated microRNAs			One upregulated microRNA
Upregulated genesets:			Upregulated genesets:			Upregulated genesets:			Upregulated genesets:
E2F-targets:	8 predicted targets (anti-corr)		No anticorrelated pathways			Inflammatory response	12 predicted targets (anti-corr)		No anticorrelated pathways
KIF22	hsa-miR-22-3p					Axl	hsa-miR-205-5p
LIG1	hsa-miR-22-3p					CSF1	hsa-miR-429, hsa-mir-200b-3p, hsa-mir-200c-3p
MCM3	hsa-miR-22-3p					CYBB	hsa-mir-205-5p, hsa-mir-196b-5p
POLE	hsa-miR-22-3p					INHBA	hsa-miR-205-5p, hsa-miR-200b-3p, hsa-miR-200c-3p
SMC4	hsa-mir-145-5p					ITGB3	hsa-miR-205-5p
TMPO	hsa-miR-145-5p					KLF6	hsa-miR-200a-3p, hsa-miR-200b-3p, hsa-miR-200c-3p
UNG	hsa-miR-145-5p					LCP	hsa-mir-200a-3p, hsa-miR-141-3p
XPO1	hsa-miR-145-5p					NLRP3	hsa-mir-200b-3p, hsa-mir-200c-3p
						PDE4B	hsa-miR-205-5p
G2M checkpoint:	11 predicted targets (anti-corr)					PTPRE	hsa-miR-205-5p
CDC6	hsa-miR-145-5p					RASGRP1	hsa-mir-205-5p
KIF11	hsa-miR-145-5p					RGS1	hsa-mir-200b-3p, hsa-mir-200c-3p, hsa-mir-429
KIF22	hsa-miR-22-3p
MCM3	hsa-miR-22-3p					Epithelial mesenchymal transition	32 predicted targets (anti-corr)
PBK	hsa-miR-145-5p					ADAM12	hsa-miR-429, hsa-mir-200b*
POLE	hsa-miR-22-3p					ANPEP	hsa-miR-205
SMC4	hsa-mir-145-5p					CADM1	hsa-miR-205-5p
TMPO	hsa-miR-145-5p					CALD1	hsa-miR-196b, hsa-miR-141, hsa-miR-429, hsa-miR-200a, hsa-miR-200b
TRAIP	hsa-miR-145-5p					CDH11	hsa-miR-205-5p
TTK	hsa-miR-145-5p					COL1A1	hsa-miR-205-5p
XPO1	hsa-miR-145-5p					COL3A1	hsa-miR-205-5p
						COL4A1	hsa-miR-429, hsa-mir-200b
						CXCL12	hsa-miR-141-3p, hsa-miR-200a-3p, hsa-miR-429
						CYR61	hsa-mir-429
						DCN	hsa-miR-141-3p
						FAP	hsa-mir-200a-3p, hsa-mir-141-3p
						FBN1	hsa-miR-205
						FERMT2	hsa-miR-200b-3p *, hsa-miR-205-5p, hsa-miR-429
						FN1	hsa-miR-141-3p, hsa-miR-200a, hsa-miR-200b-3p *, hsa-miR-205-5p, hsa-miR-429
						GEM	hsa-miR-200b-3p, hsa-miR-205-5p, hsa-miR-429
						INHBA	hsa-miR-205-5p, hsa-miR-200b-3p, hsa-miR-200c-3p
						ITGB1	hsa-mir-200b-3p
						ITGB3	hsa-miR-205-5p
						LRP1	hsa-mir-429, hsa-miR-200a-3p
						NID2	hsa-mir-205-5p
						PMP22	hsa-mir-200b-3p, hsa-miR-210, hsa-miR-429
						SGCD	hsa-miR-141-3p
						SLC6A8	hsa-miR-205-5p
						THBS1	hsa-miR-141-3p, hsa-miR-205-5p, hsa-miR-196b, hsa-mir-200a-3p
						THBS2	hsa-miR-205-5p
						TPM1	hsa-miR-205-5p, hsa-miR-141-3p
						TPM2	hsa-miR-205-5p
						VCAM1	hsa-miR-205-5p
						VCAN	hsa-mir-200a-3p, hsa-mir-141-3p
						VIM	hsa-miR-205-5p
						WIPF1	hsa-mir-200a-3p, hsa-mir-141-3p
						Myogenesis:	16 predicted targets (anti-corr)
						ADAM12	hsa-miR-429, hsa-mir-200b-3p *, hsa-mir-200c-3p *
						AEBP1	hsa-miR-205-5p
						CACNA1H	hsa-miR-205-5p
						COL15A1	hsa-mir-141-3p, hsa-mir-200a-3p
						COL1A1	hsa-miR-205-5p
						COL3A1	hsa-miR-205-5p
						FST	hsa-miR-205-5p
						ITGB1	hsa-mir-200b-3p
						MEF2C	hsa-mir-200b-3p, hsa-miR-200c-3p, hsa-miR-205-5p, hsa-miR-429
						MEF2D	hsa-miR-200b-3p, hsa-miR-429
						MRAS	hsa-miR-141-3p
						PDE4DIP	hsa-miR-205-5p
						PTGIS	hsa-miR-141-3p
						SGCD	hsa-miR-141-3p
						SORBS1	hsa-miR-205-5p
						TPM2	hsa-miR-205-5p
						kras_signaling_up	13 predicted targets (anti-corr)
						ABCB1	hsa-miR-205-5p
						DOCK2	hsa-miR-205-5p
						EPB41L3	hsa-miR-205-5p
						ETS1	hsa-miR-200b-3p *, hsa-miR-200c-3p *, hsa-miR-205-5p, hsa-miR-429
						GLRX	hsa-miR-141-3p
						GUCY1A3	hsa-miR-200c-3p
						INHBA	hsa-miR-205-5p, hsa-miR-200c-3p, hsa-miR-200b-3p
						ITGBL1	hsa-miR-141-3p
						LCP1	hsa-mir-200b-3p, hsa-miR-200c-3p, hsa-miR-205-5p
						NRP1	hsa-miR-200b-3p, hsa-miR-200c-3p, hsa-mir-205-5p, hsa-mir-141-3p
						PEG3	hsa-mir-141-3p, hsa-miR-205-5p
						PRDM1	hsa-miR-200c-3p, hsa-miR-429
						RELN	hsa-miR-205-5p
						il6_jak_stat3_signaling	4 predicted targets (anti-corr)
						A2M	hsa-miR-205-5p
						CSF1	hsa-mir-200b-3p, hsa-mir-200c-3p, hsa-miR-429
						IL6ST	hsa-miR-200b-3p, hsa-mir-200c-3p, hsa-miR-205-5p, hsa-miR-429
						ITGB3	hsa-miR-205-5p
						coagulation	12 predicted targets (anti-corr)
						A2M	hsa-mir-205-5p
						C3	hsa-mir-205-5p
						CTSO	hsa-mir-196b-5p
						DPP4	hsa-miR-141-3p, hsa-mir-205-5p
						FBN1	hsa-mir-205-5p
						FN1	hsa-miR-141-3p, hsa-miR-200a, hsa-miR-200b-3p *, hsa-mir-205-5p, hsa-miR-429
						FYN	hsa-miR-141-3p, hsa-miR-200c-3p
						ISCU	hsa-miR-210-3p *
						ITGB3	hsa-mir-205-5p
						LRP1	hsa-miR-200a-3p, hsa-miR-200c-3p, hsa-mir-429
						PLEK	hsa-miR-141-3p, hsa-mir-205-5p
						THBS1	hsa-miR-141-3p, hsa-miR-196b, hsa-mir-200a-3p, hsa-miR-205-5p
Downregulated genesets:			Downregulated genesets:			Downregulated genesets:			Downregulated genesets:
Myogenesis	2 predicted targets (anti-corr)		Epithelial mesenchymal transition	7 predicted targets (anti-corr)		myc_targets_v1:	No anti-correlated targets		NA
MEF2C	hsa-mir-106b-5p		CADM1	hsa-miR-224-5p
SORBS1	hsa-mir-106b-5p		CALD1	hsa-miR-205-3p
			CDH11	hsa-miR-205-3p
			DAB2	hsa-miR-205-3p
Coagulation:	2 predicted targets (anti-corr)		FBN1	hsa-miR-224-5p
SERPING1	hsa-mir-106b-5p		PMP22	hsa-miR-224-5p
TIMP3	hsa-mir-106b-5p		SGCD	hsa-miR-224-5p
			Allograft rejection	2 predicted targets (anti-corr)
			CD96	hsa-miR-149-5p
			HLA-DRA	hsa-mir-224-5p
			Kras_signaling_up:	3 predicted targets (anti-corr)
			CXCR4	hsa-miR-224-5p*
			IKZF1	hsa-miR-149-5p
			RELN	hsa-miR-224-5p

## Sheet: References
Functional validated miRNA mRNA interaction	References (PMID)	Support Type
hsa-miR-101-3p_EZH2	19258506	Functional MTI
hsa-miR-224-5p_CXCR4	20023705	Functional MTI
hsa-miR-210-3p_ISCU	19808020	Functional MTI
hsa-miR-200b-3p_ETS1	21081489	Functional MTI
hsa-miR-200b-3p_FN1	23408168	Functional MTI
hsa-miR-200c-3p_ETS1	22735571	Functional MTI
hsa-miR-200b-3p_FERMT2	24064224	Functional MTI
hsa-miR-200b-3p_ADAM12	25886595	Functional MTI
hsa-mir-200c-3p_ADAM12	25886595	Functional MTI
